# Supplementary material for: 2-[(2-Hydr­oxy-2,2-diphenyl­ethyl)(meth­yl)amino]-N,N-dimethyl­ethanaminium bromide
Source: Acta Crystallogr Sect E Struct Rep Online. 2009 Jan 23;65(Pt 2):o383. doi: 10.1107/S1600536809002414 (PMC2968247; doi:10.1107/S1600536809002414)
Supplement: Supplementary file 1 [file e-65-0o383-sup1.cif]

##############################################################################
###                                                                        ###
###        Electronic paper (Acta Crystallographica Section E)             ###
###                                                                        ###
##############################################################################
#                                                                            #
# This CIF contains the data in a paper accepted for publication in Acta     #
# Crystallographica Section E. It conforms to the requirements of Notes      #
# for Authors for Section E, and has been peer reviewed under the auspices   #
# of the IUCr Commission on Journals.                                        #
#                                                                            #
# Full details of the Crystallographic Information File format               #
# are given in the paper "The Crystallographic Information File (CIF):       #
# a New Standard Archive File for Crystallography" by S. R. Hall, F. H.      #
# Allen and I. D. Brown [Acta Cryst. (1991), A47, 655-685].                  #
#                                                                            #
# The current version of the core CIF dictionary is obtainable from          #
# ftp://ftp.iucr.org/pub/cif_core.dic. The current version number is 2.4.    #
#                                                                            #
# Software is freely available for graphical display of the structure(s) in  #
# this CIF.  For information consult the CIF home page http://www.iucr.org/  #
# cif/home.html                                                              #
#                                                                            #
# This file may be used for bona fide research purposes within the           #
# scientific community so long as proper attribution is given to the journal # 
# article from which it was obtained.                                        #
#                                                                            #
##############################################################################
                                             
data_I
_audit_creation_method     'WinGX routine CIF_UPDATE'
_chemical_name_systematic
;
2-[(2-Hydroxy-2,2-diphenylethyl)(methyl)amino]-<i>N</i>,<i>N</i>-\
dimethylethanaminium bromide
;
_chemical_formula_moiety     'C19 H27 N2 O +, Br -'
_chemical_formula_sum     'C19 H27 Br N2 O'
_chemical_formula_iupac     'C19 H27 N2 O +, Br -'
_chemical_formula_weight     379.34
_symmetry_cell_setting     orthorhombic
_symmetry_space_group_name_H-M     'P b c a'
_symmetry_space_group_name_hall     '-P 2ac 2ab'
loop_
    _symmetry_equiv_pos_as_xyz
    'x, y, z'
    '-x+1/2, -y, z+1/2'
    'x+1/2, -y+1/2, -z'
    '-x, y+1/2, -z+1/2'
    '-x, -y, -z'
    'x-1/2, y, -z-1/2'
    '-x-1/2, y-1/2, z'
    'x, -y-1/2, z-1/2'
_cell_length_a     7.119(2)
_cell_length_b     15.515(3)
_cell_length_c     33.585(7)
_cell_angle_alpha     90
_cell_angle_beta     90
_cell_angle_gamma     90
_cell_volume     3710.0(10)
_cell_formula_units_Z     8
_cell_measurement_theta_min     1.21
_cell_measurement_theta_max     26
_cell_measurement_temperature     173(2)
_exptl_crystal_description     needle
_exptl_crystal_colour     colourless
_exptl_crystal_size_max     0.4
_exptl_crystal_size_mid     0.2
_exptl_crystal_size_min     0.2
_exptl_crystal_density_diffrn     1.358
_exptl_crystal_density_method     'not measured'
_exptl_crystal_F_000     1584
_exptl_absorpt_coefficient_mu     2.223
_exptl_absorpt_correction_type     empirical
_exptl_absorpt_process_details     '(SADABS; Bruker, 1999)'
_exptl_absorpt_correction_T_min     0.4401
_exptl_absorpt_correction_T_max     0.6348
_exptl_special_details
;
;
_diffrn_ambient_temperature     173(2)
_diffrn_radiation_type     MoK\a
_diffrn_radiation_wavelength     0.71073
_diffrn_radiation_source     'fine-focus sealed tube'
_diffrn_radiation_monochromator     graphite
_diffrn_measurement_device_type     'Bruker APEX CCD'
_diffrn_measurement_method     \w
_diffrn_reflns_number     78737
_diffrn_reflns_av_R_equivalents     0.0635
_diffrn_reflns_theta_min     1.21
_diffrn_reflns_theta_max     26
_diffrn_reflns_theta_full     26
_diffrn_measured_fraction_theta_max     1
_diffrn_measured_fraction_theta_full     1
_diffrn_reflns_limit_h_min     -8
_diffrn_reflns_limit_h_max     8
_diffrn_reflns_limit_k_min     -19
_diffrn_reflns_limit_k_max     19
_diffrn_reflns_limit_l_min     -41
_diffrn_reflns_limit_l_max     41
_refine_special_details
;
Refinement of <i>F</i>^2^ against ALL reflections. The weighted <i>R</i>-factor
<i>wR</i> and goodness of fit <i>S</i> are based on <i>F</i>^2^, conventional
<i>R</i>-factors <i>R</i> are based on <i>F</i>, with <i>F</i> set to zero for
negative <i>F</i>^2^. The threshold expression of <i>F</i>^2^ >
\s(<i>F</i>^2^) is used only for calculating <i>R</i>-factors(gt) <i>etc</i>.
and is not relevant to the choice of reflections for refinement.
<i>R</i>-factors based on <i>F</i>^2^ are statistically about twice as large
as those based on <i>F</i>, and <i>R</i>- factors based on ALL data will be
even larger.
;
_reflns_number_total     3640
_reflns_number_gt     3200
_reflns_threshold_expression     I>2\s(I)
_refine_ls_structure_factor_coef     Fsqd
_refine_ls_matrix_type     full
_refine_ls_R_factor_all     0.0445
_refine_ls_R_factor_gt     0.0369
_refine_ls_wR_factor_gt     0.0833
_refine_ls_wR_factor_ref     0.0986
_refine_ls_goodness_of_fit_ref     1.074
_refine_ls_restrained_S_all     1.074
_refine_ls_number_reflns     3640
_refine_ls_number_parameters     219
_refine_ls_number_restraints     0
_refine_ls_hydrogen_treatment     mixed
_refine_ls_weighting_scheme     calc
_refine_ls_weighting_details
       'calc w = 1/[\s^2^(Fo^2^)+(0.0504P)^2^+4.0375P] where P=(Fo^2^+2Fc^2^)/3'
_atom_sites_solution_hydrogens     geom
_atom_sites_solution_primary     direct
_atom_sites_solution_secondary     difmap
_refine_ls_shift/su_max     0.003
_refine_ls_shift/su_mean     0.000
_refine_diff_density_max     0.494
_refine_diff_density_min     -0.430
_refine_ls_extinction_method     none
loop_
    _atom_type_symbol
    _atom_type_description
    _atom_type_scat_dispersion_real
    _atom_type_scat_dispersion_imag
    _atom_type_scat_source
    C C 0.0033 0.0016 'International Tables Vol C Tables 4.2.6.8 and 6.1.1.4'
    H H 0 0 'International Tables Vol C Tables 4.2.6.8 and 6.1.1.4'
    N N 0.0061 0.0033 'International Tables Vol C Tables 4.2.6.8 and 6.1.1.4'
    Br Br -0.2901 2.4595 'International Tables Vol C Tables 4.2.6.8 and 6.1.1.4'
    O O 0.0106 0.006 'International Tables Vol C Tables 4.2.6.8 and 6.1.1.4'
_computing_data_collection     'SMART (Bruker, 2001)'
_computing_cell_refinement     'SAINT-Plus (Bruker, 1999)'
_computing_data_reduction     'SAINT-Plus (Bruker, 1999)'
_computing_structure_solution     'SHELXS90 (Sheldrick, 2008)'
_computing_structure_refinement     'SHELXL97 (Sheldrick, 2008)'
_computing_molecular_graphics     'ORTEP-3 (Farrugia, 1997)'
_computing_publication_material     'SHELXL97 (Sheldrick, 2008)'
loop_
    _atom_site_type_symbol
    _atom_site_label
    _atom_site_fract_x
    _atom_site_fract_y
    _atom_site_fract_z
    _atom_site_U_iso_or_equiv
    _atom_site_adp_type
    _atom_site_calc_flag
    _atom_site_refinement_flags
    _atom_site_occupancy
    _atom_site_disorder_assembly
    _atom_site_disorder_group
    Br Br 0.55743(4) 0.697337(19) 0.564819(9) 0.03232(11) Uani d . 1 . .
    C C1 0.5689(4) 0.93459(17) 0.63574(8) 0.0250(6) Uani d . 1 . .
    C C2 0.6972(4) 0.88169(17) 0.66284(8) 0.0250(6) Uani d . 1 . .
    C C3 0.8583(4) 0.9173(2) 0.67970(9) 0.0320(7) Uani d . 1 . .
    H H3 0.8892 0.9757 0.6743 0.038 Uiso calc R 1 . .
    C C4 0.9747(5) 0.8691(2) 0.70430(9) 0.0406(8) Uani d . 1 . .
    H H4 1.0839 0.8946 0.7155 0.049 Uiso calc R 1 . .
    C C5 0.9321(5) 0.7848(2) 0.71242(10) 0.0450(9) Uani d . 1 . .
    H H5 1.0122 0.7516 0.7291 0.054 Uiso calc R 1 . .
    C C6 0.7726(5) 0.7483(2) 0.69634(10) 0.0429(8) Uani d . 1 . .
    H H6 0.7427 0.6900 0.7021 0.052 Uiso calc R 1 . .
    C C7 0.6550(5) 0.79621(19) 0.67180(9) 0.0332(7) Uani d . 1 . .
    H H7 0.5451 0.7704 0.6611 0.040 Uiso calc R 1 . .
    C C8 0.4435(4) 0.99595(17) 0.65971(8) 0.0263(6) Uani d . 1 . .
    C C9 0.4565(4) 1.0055(2) 0.70069(9) 0.0335(7) Uani d . 1 . .
    H H9 0.5476 0.9736 0.7151 0.040 Uiso calc R 1 . .
    C C10 0.3373(5) 1.0615(2) 0.72079(9) 0.0380(7) Uani d . 1 . .
    H H10 0.3473 1.0671 0.7489 0.046 Uiso calc R 1 . .
    C C11 0.2045(5) 1.1091(2) 0.70046(10) 0.0372(7) Uani d . 1 . .
    H H11 0.1250 1.1480 0.7143 0.045 Uiso calc R 1 . .
    C C12 0.1884(4) 1.09930(19) 0.65969(9) 0.0337(7) Uani d . 1 . .
    H H12 0.0965 1.1312 0.6454 0.040 Uiso calc R 1 . .
    C C13 0.3059(4) 1.04315(18) 0.63960(9) 0.0290(6) Uani d . 1 . .
    H H13 0.2928 1.0366 0.6116 0.035 Uiso calc R 1 . .
    C C14 0.6829(4) 0.98676(17) 0.60473(8) 0.0285(6) Uani d . 1 . .
    H H14A 0.5987 1.0285 0.5914 0.034 Uiso calc R 1 . .
    H H14B 0.7824 1.0198 0.6186 0.034 Uiso calc R 1 . .
    C C15 0.6945(5) 0.9484(2) 0.53493(9) 0.0402(8) Uani d . 1 . .
    H H15A 0.7315 1.0066 0.5267 0.060 Uiso calc R 1 . .
    H H15B 0.5572 0.9443 0.5355 0.060 Uiso calc R 1 . .
    H H15C 0.7445 0.9062 0.5160 0.060 Uiso calc R 1 . .
    C C16 0.9753(4) 0.93415(19) 0.57482(9) 0.0289(6) Uani d . 1 . .
    H H16A 1.0205 0.9333 0.6027 0.035 Uiso calc R 1 . .
    H H16B 1.0168 0.9890 0.5626 0.035 Uiso calc R 1 . .
    C C17 1.0617(4) 0.85949(18) 0.55238(9) 0.0288(6) Uani d . 1 . .
    H H17A 1.0360 0.8664 0.5236 0.035 Uiso calc R 1 . .
    H H17B 1.1995 0.8603 0.5562 0.035 Uiso calc R 1 . .
    C C18 1.0397(5) 0.70427(19) 0.53833(10) 0.0345(7) Uani d . 1 . .
    H H18A 1.1761 0.6960 0.5392 0.052 Uiso calc R 1 . .
    H H18B 1.0018 0.7198 0.5112 0.052 Uiso calc R 1 . .
    H H18C 0.9767 0.6508 0.5462 0.052 Uiso calc R 1 . .
    C C19 1.0432(4) 0.7534(2) 0.60756(9) 0.0344(7) Uani d . 1 . .
    H H19A 0.9805 0.7002 0.6161 0.052 Uiso calc R 1 . .
    H H19B 1.0071 0.8007 0.6253 0.052 Uiso calc R 1 . .
    H H19C 1.1796 0.7453 0.6086 0.052 Uiso calc R 1 . .
    N N1 0.7695(3) 0.93059(15) 0.57460(7) 0.0262(5) Uani d . 1 . .
    N N2 0.9858(4) 0.77440(16) 0.56609(7) 0.0260(5) Uani d . 1 . .
    H H2N 0.864(6) 0.779(2) 0.5669(10) 0.044(10) Uiso d . 1 . .
    O O 0.4411(3) 0.88041(14) 0.61458(7) 0.0298(5) Uani d . 1 . .
    H H1O 0.494(5) 0.849(2) 0.6050(10) 0.024(10) Uiso d . 1 . .
loop_
    _atom_site_aniso_label
    _atom_site_aniso_U_11
    _atom_site_aniso_U_22
    _atom_site_aniso_U_33
    _atom_site_aniso_U_12
    _atom_site_aniso_U_13
    _atom_site_aniso_U_23
    Br 0.02792(17) 0.03281(18) 0.03624(18) -0.00315(12) 0.00142(12) -0.00227(12)
    C1 0.0251(14) 0.0217(13) 0.0283(14) -0.0032(11) -0.0027(12) -0.0014(11)
    C2 0.0242(14) 0.0256(14) 0.0252(13) 0.0005(11) 0.0033(11) 0.0001(11)
    C3 0.0301(16) 0.0327(15) 0.0333(16) -0.0008(13) -0.0003(13) -0.0044(12)
    C4 0.0297(17) 0.062(2) 0.0301(16) 0.0028(16) -0.0057(13) -0.0061(15)
    C5 0.047(2) 0.058(2) 0.0308(17) 0.0190(17) -0.0028(15) 0.0079(15)
    C6 0.048(2) 0.0371(17) 0.0432(18) 0.0083(16) 0.0076(16) 0.0158(15)
    C7 0.0315(16) 0.0310(15) 0.0371(16) -0.0041(13) 0.0020(14) 0.0034(13)
    C8 0.0249(14) 0.0217(13) 0.0324(15) -0.0050(11) -0.0008(12) -0.0002(11)
    C9 0.0331(17) 0.0347(16) 0.0327(16) -0.0002(14) -0.0033(13) -0.0013(13)
    C10 0.0387(18) 0.0446(18) 0.0309(16) -0.0019(15) 0.0036(14) -0.0070(14)
    C11 0.0328(17) 0.0306(15) 0.0481(19) -0.0004(14) 0.0075(14) -0.0079(14)
    C12 0.0261(15) 0.0286(15) 0.0464(18) -0.0006(13) 0.0023(13) 0.0022(13)
    C13 0.0281(15) 0.0266(14) 0.0322(15) -0.0029(12) -0.0012(12) 0.0007(12)
    C14 0.0335(16) 0.0203(13) 0.0316(15) 0.0005(12) -0.0005(13) 0.0006(11)
    C15 0.0403(18) 0.0470(19) 0.0334(16) 0.0054(16) -0.0093(14) -0.0049(14)
    C16 0.0276(15) 0.0301(15) 0.0289(14) -0.0067(12) -0.0014(12) -0.0005(12)
    C17 0.0252(15) 0.0317(15) 0.0295(14) -0.0032(12) 0.0022(12) 0.0041(12)
    C18 0.0328(17) 0.0323(16) 0.0384(17) 0.0026(13) 0.0037(14) -0.0078(13)
    C19 0.0347(17) 0.0362(16) 0.0325(15) 0.0051(14) -0.0004(13) 0.0063(13)
    N1 0.0266(12) 0.0263(12) 0.0255(11) -0.0010(10) -0.0018(10) -0.0005(9)
    N2 0.0198(12) 0.0276(12) 0.0306(13) 0.0001(10) 0.0033(10) 0.0010(10)
    O 0.0274(11) 0.0255(11) 0.0365(12) -0.0004(9) -0.0045(9) -0.0082(9)
_geom_special_details
;
All e.s.d.'s (except the e.s.d. in the dihedral angle between two l.s. planes)
are estimated using the full covariance matrix. The cell e.s.d.'s are taken
into account individually in the estimation of e.s.d.'s in distances, angles
and torsion angles; correlations between e.s.d.'s in cell parameters are only
used when they are defined by crystal symmetry. An approximate (isotropic)
treatment of cell e.s.d.'s is used for estimating e.s.d.'s involving l.s.
planes.
;
loop_
    _geom_bond_atom_site_label_1
    _geom_bond_atom_site_label_2
    _geom_bond_site_symmetry_2
    _geom_bond_distance
    _geom_bond_publ_flag
    C1 O . 1.428(3) ?
    C1 C2 . 1.528(4) ?
    C1 C8 . 1.534(4) ?
    C1 C14 . 1.549(4) ?
    C2 C7 . 1.393(4) ?
    C2 C3 . 1.393(4) ?
    C3 C4 . 1.388(4) ?
    C3 H3 . 0.9500 ?
    C4 C5 . 1.370(5) ?
    C4 H4 . 0.9500 ?
    C5 C6 . 1.379(5) ?
    C5 H5 . 0.9500 ?
    C6 C7 . 1.390(5) ?
    C6 H6 . 0.9500 ?
    C7 H7 . 0.9500 ?
    C8 C9 . 1.387(4) ?
    C8 C13 . 1.397(4) ?
    C9 C10 . 1.389(4) ?
    C9 H9 . 0.9500 ?
    C10 C11 . 1.380(5) ?
    C10 H10 . 0.9500 ?
    C11 C12 . 1.382(4) ?
    C11 H11 . 0.9500 ?
    C12 C13 . 1.383(4) ?
    C12 H12 . 0.9500 ?
    C13 H13 . 0.9500 ?
    C14 N1 . 1.471(4) ?
    C14 H14A . 0.9900 ?
    C14 H14B . 0.9900 ?
    C15 N1 . 1.462(4) ?
    C15 H15A . 0.9800 ?
    C15 H15B . 0.9800 ?
    C15 H15C . 0.9800 ?
    C16 N1 . 1.466(4) ?
    C16 C17 . 1.513(4) ?
    C16 H16A . 0.9900 ?
    C16 H16B . 0.9900 ?
    C17 N2 . 1.499(4) ?
    C17 H17A . 0.9900 ?
    C17 H17B . 0.9900 ?
    C18 N2 . 1.483(4) ?
    C18 H18A . 0.9800 ?
    C18 H18B . 0.9800 ?
    C18 H18C . 0.9800 ?
    C19 N2 . 1.487(4) ?
    C19 H19A . 0.9800 ?
    C19 H19B . 0.9800 ?
    C19 H19C . 0.9800 ?
    N2 H2N . 0.87(4) ?
    O H1O . 0.69(3) ?
loop_
    _geom_angle_atom_site_label_1
    _geom_angle_atom_site_label_2
    _geom_angle_atom_site_label_3
    _geom_angle_site_symmetry_1
    _geom_angle_site_symmetry_3
    _geom_angle
    _geom_angle_publ_flag
    O C1 C2 . . 111.2(2) ?
    O C1 C8 . . 104.8(2) ?
    C2 C1 C8 . . 111.6(2) ?
    O C1 C14 . . 107.9(2) ?
    C2 C1 C14 . . 111.6(2) ?
    C8 C1 C14 . . 109.5(2) ?
    C7 C2 C3 . . 117.8(3) ?
    C7 C2 C1 . . 120.7(3) ?
    C3 C2 C1 . . 121.4(2) ?
    C4 C3 C2 . . 121.3(3) ?
    C4 C3 H3 . . 119.3 ?
    C2 C3 H3 . . 119.3 ?
    C5 C4 C3 . . 120.0(3) ?
    C5 C4 H4 . . 120.0 ?
    C3 C4 H4 . . 120.0 ?
    C4 C5 C6 . . 119.7(3) ?
    C4 C5 H5 . . 120.2 ?
    C6 C5 H5 . . 120.2 ?
    C5 C6 C7 . . 120.6(3) ?
    C5 C6 H6 . . 119.7 ?
    C7 C6 H6 . . 119.7 ?
    C2 C7 C6 . . 120.5(3) ?
    C2 C7 H7 . . 119.8 ?
    C6 C7 H7 . . 119.8 ?
    C9 C8 C13 . . 118.0(3) ?
    C9 C8 C1 . . 123.3(3) ?
    C13 C8 C1 . . 118.7(2) ?
    C8 C9 C10 . . 120.6(3) ?
    C8 C9 H9 . . 119.7 ?
    C10 C9 H9 . . 119.7 ?
    C11 C10 C9 . . 120.8(3) ?
    C11 C10 H10 . . 119.6 ?
    C9 C10 H10 . . 119.6 ?
    C12 C11 C10 . . 119.2(3) ?
    C12 C11 H11 . . 120.4 ?
    C10 C11 H11 . . 120.4 ?
    C11 C12 C13 . . 120.1(3) ?
    C11 C12 H12 . . 119.9 ?
    C13 C12 H12 . . 119.9 ?
    C12 C13 C8 . . 121.2(3) ?
    C12 C13 H13 . . 119.4 ?
    C8 C13 H13 . . 119.4 ?
    N1 C14 C1 . . 111.9(2) ?
    N1 C14 H14A . . 109.2 ?
    C1 C14 H14A . . 109.2 ?
    N1 C14 H14B . . 109.2 ?
    C1 C14 H14B . . 109.2 ?
    H14A C14 H14B . . 107.9 ?
    N1 C15 H15A . . 109.5 ?
    N1 C15 H15B . . 109.5 ?
    H15A C15 H15B . . 109.5 ?
    N1 C15 H15C . . 109.5 ?
    H15A C15 H15C . . 109.5 ?
    H15B C15 H15C . . 109.5 ?
    N1 C16 C17 . . 112.0(2) ?
    N1 C16 H16A . . 109.2 ?
    C17 C16 H16A . . 109.2 ?
    N1 C16 H16B . . 109.2 ?
    C17 C16 H16B . . 109.2 ?
    H16A C16 H16B . . 107.9 ?
    N2 C17 C16 . . 112.0(2) ?
    N2 C17 H17A . . 109.2 ?
    C16 C17 H17A . . 109.2 ?
    N2 C17 H17B . . 109.2 ?
    C16 C17 H17B . . 109.2 ?
    H17A C17 H17B . . 107.9 ?
    N2 C18 H18A . . 109.5 ?
    N2 C18 H18B . . 109.5 ?
    H18A C18 H18B . . 109.5 ?
    N2 C18 H18C . . 109.5 ?
    H18A C18 H18C . . 109.5 ?
    H18B C18 H18C . . 109.5 ?
    N2 C19 H19A . . 109.5 ?
    N2 C19 H19B . . 109.5 ?
    H19A C19 H19B . . 109.5 ?
    N2 C19 H19C . . 109.5 ?
    H19A C19 H19C . . 109.5 ?
    H19B C19 H19C . . 109.5 ?
    C15 N1 C16 . . 111.3(2) ?
    C15 N1 C14 . . 111.2(2) ?
    C16 N1 C14 . . 113.2(2) ?
    C18 N2 C19 . . 110.9(2) ?
    C18 N2 C17 . . 111.1(2) ?
    C19 N2 C17 . . 112.5(2) ?
    C18 N2 H2N . . 110(2) ?
    C19 N2 H2N . . 105(2) ?
    C17 N2 H2N . . 107(2) ?
    C1 O H1O . . 107(3) ?
loop_
    _geom_hbond_atom_site_label_D
    _geom_hbond_atom_site_label_H
    _geom_hbond_atom_site_label_A
    _geom_hbond_distance_DH
    _geom_hbond_distance_HA
    _geom_hbond_distance_DA
    _geom_hbond_angle_DHA
    N2 H2N Br 0.87(4) 2.52(4) 3.276(3) 145(4)
    O H1O Br 0.69(3) 2.76(3) 3.398(2) 156(3)
data_global
_journal_date_recd_electronic     2008-12-19
_journal_date_accepted     2009-01-19
_journal_name_full     'Acta Crystallographica, Section E'
_journal_year     2009
_journal_volume     65
_journal_issue      2
_journal_page_first     o383
_journal_page_last     o383
_journal_paper_category     QO
_journal_coeditor_code     IM2095
_publ_contact_author     'Strohmann, Carsten'
_publ_contact_author_email     mail@carsten-strohmann.de
_publ_section_title
;\
2-[(2-Hydroxy-2,2-diphenylethyl)(methyl)amino]-<i>N</i>,<i>N</i>-\
dimethylethanaminium bromide
;
loop_
    _publ_author_name
    _publ_author_address
    'Gessner, Viktoria H.'
;
Anorganische Chemie
Technische Universit\"at Dortmund
Otto-Hahn-Strasse 6
44227 Dortmund
Germany
;
    'D\"aschlein, Christian'
;
Anorganische Chemie
Technische Universit\"at Dortmund
Otto-Hahn-Strasse 6
44227 Dortmund
Germany
;
    'Strohmann, Carsten'
;
Anorganische Chemie
Technische Universit\"at Dortmund
Otto-Hahn-Strasse 6
44227 Dortmund
Germany
;
