# Supplementary material for: 2-[(2-Hydr­oxy-2,2-diphenyl­ethyl)(meth­yl)amino]-N,N-dimethyl­ethanaminium bromide
Source: Acta Crystallogr Sect E Struct Rep Online. 2009 Jan 23;65(Pt 2):o383. doi: 10.1107/S1600536809002414 (PMC2968247; doi:10.1107/S1600536809002414)
Supplement: Supplementary file 2 [file e-65-0o383-Isup2.hkl]

# 
# h,k,l, Fc-squared, Fo-squared, sigma(Fo-squared) and status flag 
# 
data_I
_shelx_title '    ch97m in Pbca' 
_shelx_refln_list_code          4 
_shelx_F_calc_maximum      447.33 
_exptl_crystal_F_000      1584.00 
_reflns_d_resolution_high  0.8107 
 
loop_ 
 _symmetry_equiv_pos_as_xyz 
 'x, y, z' 
 '-x+1/2, -y, z+1/2' 
 'x+1/2, -y+1/2, -z' 
 '-x, y+1/2, -z+1/2' 
 '-x, -y, -z' 
 'x-1/2, y, -z-1/2' 
 '-x-1/2, y-1/2, z' 
 'x, -y-1/2, z-1/2' 
 
_cell_length_a     7.1194 
_cell_length_b    15.5150 
_cell_length_c    33.5846 
_cell_angle_alpha  90.000 
_cell_angle_beta   90.000 
_cell_angle_gamma  90.000 
 
_shelx_F_squared_multiplier     1.000 
 
loop_ 
 _refln_index_h 
 _refln_index_k 
 _refln_index_l 
 _refln_F_squared_calc 
 _refln_F_squared_meas 
 _refln_F_squared_sigma 
 _refln_observed_status 
   2   0   0    72118.71    78845.63    710.53 o 
   4   0   0    15605.46    16501.53    207.66 o 
   6   0   0     1202.89     1343.62     95.22 o 
   8   0   0    13685.44    12536.60    485.19 o 
   2   1   0    25988.95    28424.45    191.73 o 
   4   1   0    20063.41    19776.65    159.88 o 
   6   1   0     6238.87     5898.68    117.60 o 
   8   1   0      549.24      592.28     55.50 o 
   0   2   0     8006.12     8427.17     83.61 o 
   2   2   0    60788.34    65485.80    397.28 o 
   4   2   0     1329.94     1385.31     37.71 o 
   6   2   0     2324.58     2298.97     82.89 o 
   8   2   0      625.03      724.10     55.95 o 
   2   3   0     7801.58     8067.60     73.50 o 
   4   3   0    11721.16    11480.91    115.46 o 
   6   3   0     2824.87     2775.91     88.29 o 
   8   3   0      783.15      795.97     74.86 o 
   0   4   0    15614.75    16155.95    169.79 o 
   2   4   0     6471.91     6958.19     70.77 o 
   4   4   0      912.69      954.22     28.50 o 
   6   4   0       34.44      101.68     26.42 o 
   8   4   0       69.03      116.91     41.94 o 
   2   5   0     1999.24     2022.52     34.33 o 
   4   5   0      282.57      292.76     21.69 o 
   6   5   0       95.67      244.21     29.00 o 
   8   5   0      101.54      134.52     49.76 o 
   0   6   0     3911.83     4142.23     90.93 o 
   2   6   0    11153.48    11524.05    110.26 o 
   4   6   0      366.40      452.66     25.92 o 
   6   6   0     1049.49     1000.87     60.96 o 
   8   6   0     1040.83     1148.52     87.72 o 
   2   7   0    25976.16    27150.10    207.07 o 
   4   7   0     2313.41     2268.64     47.60 o 
   6   7   0     5589.43     5120.03    113.85 o 
   8   7   0       49.42       52.75     42.96 o 
   0   8   0     7856.44     7553.95    112.95 o 
   2   8   0     2540.70     2295.51     47.60 o 
   4   8   0      286.39      296.84     27.17 o 
   6   8   0      959.22     1010.39     63.79 o 
   2   9   0     5345.86     5061.94     78.75 o 
   4   9   0    18316.25    18092.14    182.19 o 
   6   9   0     2275.40     2375.79     92.24 o 
   0  10   0    23523.43    23006.29    260.58 o 
   2  10   0    10664.79    10348.01    131.20 o 
   4  10   0        3.32      -15.35     21.89 o 
   6  10   0      814.83      871.51     61.67 o 
   2  11   0     3396.04     3367.82     73.99 o 
   4  11   0     1783.26     1994.43     61.97 o 
   6  11   0     2002.86     1933.13     85.46 o 
   0  12   0     9422.62     9374.76    153.09 o 
   2  12   0     3857.54     3705.89     76.35 o 
   4  12   0      109.81      153.29     34.57 o 
   6  12   0      105.92      188.73     47.64 o 
   2  13   0     2389.44     2429.86     69.95 o 
   4  13   0       24.46      143.80     32.54 o 
   6  13   0      447.12      453.98     41.85 o 
   0  14   0     2389.55     2287.18    107.21 o 
   2  14   0     3018.97     2936.26     77.13 o 
   4  14   0       46.84       56.89     31.88 o 
   2  15   0      394.70      417.79     41.88 o 
   4  15   0       28.76       58.02     28.86 o 
   0  16   0     7954.43     8000.47    189.26 o 
   2  16   0     1460.47     1447.69     72.15 o 
   4  16   0      265.22      195.30     37.59 o 
   2  17   0     1914.85     1897.18     81.24 o 
   4  17   0     2038.86     2179.32     98.66 o 
   0  18   0     1030.75     1123.90     96.05 o 
   2  18   0     1039.58     1062.21     65.27 o 
   1   1   1      759.38      720.62      8.66 o 
   2   1   1     3974.67     4295.45     31.63 o 
   3   1   1     4185.37     4412.25     37.04 o 
   4   1   1     4915.80     5237.10     47.20 o 
   5   1   1      137.61      155.38     11.78 o 
   6   1   1      355.42      367.48     30.66 o 
   7   1   1       16.30       52.81     21.79 o 
   8   1   1      565.35      693.11     39.11 o 
   0   2   1     6774.72     6748.94     53.19 o 
   1   2   1     8772.17     9365.79     51.07 o 
   2   2   1     6025.39     6154.98     40.90 o 
   3   2   1    23089.56    24206.37    128.94 o 
   4   2   1       87.52      107.64      9.67 o 
   5   2   1     7152.32     6929.59     68.08 o 
   6   2   1       23.80       16.28     18.95 o 
   7   2   1      169.51      217.45     29.40 o 
   8   2   1      267.30      279.43     28.68 o 
   1   3   1    49212.83    53086.93    242.64 o 
   2   3   1       89.45      151.02      8.17 o 
   3   3   1     1736.29     1837.60     22.81 o 
   4   3   1     6911.22     7055.91     59.30 o 
   5   3   1      165.12      178.51     15.12 o 
   6   3   1      360.59      407.21     26.53 o 
   7   3   1     4118.39     3846.89     86.25 o 
   8   3   1       22.02       36.67     28.00 o 
   0   4   1     2981.04     2933.54     48.87 o 
   1   4   1    35249.27    37812.23    177.95 o 
   2   4   1     7707.16     8096.97     53.49 o 
   3   4   1    10377.29    10299.63     67.77 o 
   4   4   1      356.11      375.78     14.24 o 
   5   4   1    13788.80    13854.93    104.51 o 
   6   4   1     1971.06     1977.16     48.50 o 
   7   4   1     2030.93     1966.17     65.92 o 
   8   4   1      204.56      173.82     32.71 o 
   1   5   1    18055.21    17966.64     96.53 o 
   2   5   1     4883.70     4886.53     40.29 o 
   3   5   1    10905.28    10887.55     73.97 o 
   4   5   1     4974.99     5051.12     49.14 o 
   5   5   1     2129.22     2179.99     40.91 o 
   6   5   1     4890.20     4796.10     72.61 o 
   7   5   1     3202.31     3072.44     82.48 o 
   8   5   1       51.94       50.28     31.36 o 
   0   6   1     4450.39     4303.03     50.31 o 
   1   6   1      787.72      887.17     18.77 o 
   2   6   1     2877.73     2752.38     30.90 o 
   3   6   1     4900.70     4643.37     43.25 o 
   4   6   1      255.92      276.61     15.50 o 
   5   6   1     3375.70     3393.11     49.90 o 
   6   6   1      290.54      360.62     26.20 o 
   7   6   1      198.23      168.82     29.84 o 
   8   6   1      575.89      627.00     47.58 o 
   1   7   1    18539.93    18431.00    110.73 o 
   2   7   1     2020.75     1997.04     31.42 o 
   3   7   1     3914.94     3859.75     42.79 o 
   4   7   1       71.01       75.77     12.62 o 
   5   7   1       68.84       76.97     15.09 o 
   6   7   1      157.10      200.68     24.01 o 
   7   7   1      952.11     1027.59     53.81 o 
   8   7   1        0.58       70.97     24.34 o 
   0   8   1      105.91      203.25     18.89 o 
   1   8   1        6.10       15.14      7.97 o 
   2   8   1       19.10       26.51     11.48 o 
   3   8   1     1089.46     1147.83     32.29 o 
   4   8   1      292.54      323.46     21.10 o 
   5   8   1      895.83     1025.20     38.09 o 
   6   8   1       63.30       81.54     21.72 o 
   7   8   1      180.75      192.40     29.67 o 
   1   9   1      118.37      118.32     13.05 o 
   2   9   1       14.76       15.32     13.61 o 
   3   9   1        3.88       31.74     14.89 o 
   4   9   1     8982.16     8854.30     81.66 o 
   5   9   1       84.42       91.79     18.96 o 
   6   9   1       48.44      107.61     22.34 o 
   7   9   1        4.35       22.88     23.93 o 
   0  10   1     1573.44     1727.38     43.39 o 
   1  10   1       15.56        2.66     10.72 o 
   2  10   1      909.35      964.16     31.79 o 
   3  10   1        4.32       10.28     16.20 o 
   4  10   1        4.55       29.24     14.98 o 
   5  10   1      111.63      116.78     20.66 o 
   6  10   1       15.13       66.54     21.68 o 
   7  10   1       80.11      156.96     27.45 o 
   1  11   1      742.36      729.65     28.13 o 
   2  11   1      128.46      101.34     19.87 o 
   3  11   1      283.65      267.03     25.27 o 
   4  11   1     1638.36     1729.34     43.61 o 
   5  11   1       37.71       35.43     20.13 o 
   6  11   1       13.90       59.81     21.01 o 
   7  11   1      628.34      567.09     44.07 o 
   0  12   1     3902.70     3891.52     67.91 o 
   1  12   1      933.03      974.12     32.84 o 
   2  12   1     1363.38     1377.70     40.63 o 
   3  12   1     4099.85     3995.03     63.81 o 
   4  12   1      416.56      424.61     29.32 o 
   5  12   1     3975.17     3916.32     76.24 o 
   6  12   1      340.56      332.72     29.66 o 
   1  13   1     2318.82     2372.80     47.09 o 
   2  13   1       25.64       55.02     18.79 o 
   3  13   1      888.33      950.08     39.39 o 
   4  13   1     1665.24     1641.34     56.00 o 
   5  13   1      946.88      930.21     46.21 o 
   6  13   1      127.74      210.88     26.19 o 
   0  14   1      769.11      899.73     52.09 o 
   1  14   1      469.00      434.43     30.14 o 
   2  14   1      352.75      334.16     25.81 o 
   3  14   1     4681.75     4550.49     69.39 o 
   4  14   1       24.46       19.07     20.34 o 
   5  14   1     2364.64     2273.89     72.17 o 
   1  15   1     2470.00     2453.39     55.12 o 
   2  15   1      720.07      733.63     34.67 o 
   3  15   1      875.94      864.93     40.00 o 
   4  15   1      842.96      812.40     41.17 o 
   5  15   1       96.19      131.66     27.16 o 
   0  16   1       51.48      182.71     37.51 o 
   1  16   1      268.99      292.28     27.10 o 
   2  16   1     1176.98     1243.27     48.29 o 
   3  16   1     1219.54     1329.17     49.56 o 
   4  16   1       44.77       51.84     23.97 o 
   1  17   1     1520.90     1364.89     49.51 o 
   2  17   1       10.30       49.66     19.51 o 
   3  17   1       73.52       81.72     23.09 o 
   4  17   1        3.38       30.26     28.05 o 
   0  18   1     1286.54     1236.14     70.85 o 
   1  18   1       53.36       88.94     22.31 o 
   2  18   1       13.38       -5.84     18.83 o 
   1  19   1      193.40      199.11     23.71 o 
   0   0   2     8872.97       -1.74      1.16 o 
   1   0   2    19496.38    21747.87    142.57 o 
   2   0   2    34411.41    37583.51    237.44 o 
   3   0   2     3828.42     3644.90     45.70 o 
   4   0   2     4186.84     4445.25     62.39 o 
   5   0   2     4158.75     4172.73     70.72 o 
   6   0   2     2323.65     2260.40     83.45 o 
   7   0   2      304.30      278.21     41.61 o 
   8   0   2     1241.94     1316.34     85.47 o 
   1   1   2     4133.66     5091.03     30.26 o 
   2   1   2    22366.02    24527.34    119.82 o 
   3   1   2      381.27      507.37     12.62 o 
   4   1   2    16599.93    17126.52    104.11 o 
   5   1   2     1403.25     1383.72     29.72 o 
   6   1   2     6635.67     6371.03     86.38 o 
   7   1   2     3486.55     3525.41     70.64 o 
   8   1   2       59.84       70.67     24.53 o 
   0   2   2    29823.66    32482.99    203.89 o 
   1   2   2     2934.10     3252.60     22.90 o 
   2   2   2    38091.18    41495.10    191.30 o 
   3   2   2     8980.71     9198.04     61.49 o 
   4   2   2       44.51       52.43      8.73 o 
   5   2   2     4889.15     4951.13     56.06 o 
   6   2   2      269.59      211.93     23.60 o 
   7   2   2     1110.52     1159.22     50.80 o 
   8   2   2     1441.23     1351.11     61.95 o 
   1   3   2      135.90      123.89      5.77 o 
   2   3   2     2871.56     3008.08     27.06 o 
   3   3   2       39.76       62.52      7.32 o 
   4   3   2     6050.63     6043.55     54.16 o 
   5   3   2      511.24      626.22     20.17 o 
   6   3   2     1701.73     1739.41     48.43 o 
   7   3   2       36.76      102.90     23.39 o 
   8   3   2        6.47       44.75     22.98 o 
   0   4   2     2973.71     2878.89     34.60 o 
   1   4   2     5086.11     5047.81     36.25 o 
   2   4   2        5.55       -0.28      5.51 o 
   3   4   2      554.95      571.72     16.91 o 
   4   4   2      170.91      176.72     10.30 o 
   5   4   2      299.55      407.55     19.47 o 
   6   4   2      594.15      575.26     32.57 o 
   7   4   2       47.77       74.22     22.35 o 
   8   4   2       12.09       60.31     22.24 o 
   1   5   2     8612.51     8741.97     57.86 o 
   2   5   2      807.33      862.93     17.79 o 
   3   5   2       10.37       12.89      7.62 o 
   4   5   2      809.91      892.85     23.43 o 
   5   5   2      960.73     1056.96     30.03 o 
   6   5   2      157.64      192.37     21.25 o 
   7   5   2       30.70       99.91     26.63 o 
   8   5   2      128.00      144.33     27.46 o 
   0   6   2     5192.24     5193.81     56.66 o 
   1   6   2        3.57       11.43      7.03 o 
   2   6   2      425.98      517.04     17.11 o 
   3   6   2      290.96      248.45     14.09 o 
   4   6   2      671.13      706.83     23.45 o 
   5   6   2       21.84       49.53     12.17 o 
   6   6   2      197.70      282.89     27.33 o 
   7   6   2      357.74      298.45     34.33 o 
   8   6   2      454.00      490.13     35.16 o 
   1   7   2     5753.03     5543.01     48.32 o 
   2   7   2      990.16      980.93     21.99 o 
   3   7   2     3301.16     3215.53     39.66 o 
   4   7   2     5233.29     5257.60     52.87 o 
   5   7   2      818.23      878.22     32.44 o 
   6   7   2      927.74      962.94     45.88 o 
   7   7   2      112.81      138.95     32.83 o 
   8   7   2       25.95       44.00     23.27 o 
   0   8   2    24418.17    25032.99    240.02 o 
   1   8   2     4864.65     4692.53     46.20 o 
   2   8   2     4120.18     3955.71     44.20 o 
   3   8   2    22377.64    22413.14    144.69 o 
   4   8   2     2540.69     2609.03     41.35 o 
   5   8   2    12340.54    11994.20    112.05 o 
   6   8   2     1277.25     1273.34     49.68 o 
   7   8   2     1026.58      995.94     56.18 o 
   1   9   2    11721.84    11363.05     86.43 o 
   2   9   2     2778.59     2579.60     39.25 o 
   3   9   2     1798.51     1767.43     38.30 o 
   4   9   2     5935.79     5665.45     61.90 o 
   5   9   2      270.01      263.64     25.27 o 
   6   9   2     1309.17     1337.01     51.11 o 
   7   9   2     1832.39     1843.16     76.51 o 
   0  10   2     2793.98     2428.40     50.68 o 
   1  10   2     1276.54     1211.52     25.90 o 
   2  10   2     3718.19     3497.56     47.16 o 
   3  10   2     4420.85     4269.02     57.32 o 
   4  10   2       75.31       66.46     16.50 o 
   5  10   2      832.02      904.64     38.39 o 
   6  10   2      666.16      719.39     38.89 o 
   7  10   2      568.44      598.11     42.82 o 
   1  11   2    12386.44    11621.24     93.70 o 
   2  11   2     2724.40     2636.46     47.84 o 
   3  11   2       15.96       20.74     17.42 o 
   4  11   2     3681.22     3740.47     56.60 o 
   5  11   2      423.07      363.00     30.01 o 
   6  11   2     2210.28     2246.00     66.46 o 
   7  11   2     1128.43     1231.16     61.82 o 
   0  12   2     4786.64     4656.29     74.58 o 
   1  12   2       13.14       -1.83     15.70 o 
   2  12   2     2558.75     2402.40     50.47 o 
   3  12   2     2679.30     2533.89     52.85 o 
   4  12   2       99.41       98.61     19.94 o 
   5  12   2     1322.05     1269.30     51.98 o 
   6  12   2      344.26      446.28     35.07 o 
   1  13   2      454.57      428.80     25.89 o 
   2  13   2       68.38       86.84     20.16 o 
   3  13   2      268.17      282.60     28.03 o 
   4  13   2     2378.78     2312.95     58.01 o 
   5  13   2      479.22      387.99     32.63 o 
   6  13   2      301.24      394.41     32.34 o 
   0  14   2      551.83      596.16     45.44 o 
   1  14   2      845.30      796.90     33.52 o 
   2  14   2       99.85      106.98     21.82 o 
   3  14   2        1.80       33.06     20.12 o 
   4  14   2      557.59      530.93     34.54 o 
   5  14   2       19.83       79.14     23.38 o 
   1  15   2      728.62      685.93     35.78 o 
   2  15   2        1.98       28.83     19.86 o 
   3  15   2      126.76      127.34     21.69 o 
   4  15   2        6.98       36.90     20.44 o 
   5  15   2      115.22      109.01     24.37 o 
   0  16   2      377.78      389.14     44.83 o 
   1  16   2      671.13      682.77     35.23 o 
   2  16   2      149.69      203.60     25.68 o 
   3  16   2       19.39       29.97     18.45 o 
   4  16   2       12.91      -15.41     24.25 o 
   1  17   2     1077.35     1184.78     49.38 o 
   2  17   2      391.85      473.76     32.40 o 
   3  17   2      112.50      145.45     23.41 o 
   4  17   2     1072.30     1042.92     48.94 o 
   0  18   2     1693.29     1692.87     84.55 o 
   1  18   2      425.34      443.74     32.94 o 
   2  18   2      791.83      786.93     40.38 o 
   1   1   3    13787.66    15003.28     71.29 o 
   2   1   3       70.92      121.22      6.06 o 
   3   1   3     1986.38     2074.17     24.08 o 
   4   1   3     3297.83     3153.73     35.13 o 
   5   1   3       74.75       72.76      9.56 o 
   6   1   3     1343.12     1299.63     44.12 o 
   7   1   3     1000.14     1079.43     48.76 o 
   8   1   3       23.11       14.79     23.01 o 
   0   2   3     2264.74     2066.99     22.52 o 
   1   2   3    31436.96    34362.99    150.72 o 
   2   2   3     9240.99     9922.45     58.93 o 
   3   2   3     1376.15     1481.58     22.13 o 
   4   2   3      262.07      349.71     15.51 o 
   5   2   3       20.43       57.70     11.64 o 
   6   2   3      590.72      706.11     33.53 o 
   7   2   3      969.49      920.90     46.58 o 
   8   2   3      653.88      782.65     52.09 o 
   1   3   3      626.15      660.87     11.42 o 
   2   3   3    22690.90    23708.15    117.74 o 
   3   3   3      120.59      190.17     10.48 o 
   4   3   3    11905.81    11657.44     81.13 o 
   5   3   3      400.41      393.06     19.13 o 
   6   3   3     5086.04     4974.63     72.55 o 
   7   3   3       81.10      105.29     26.85 o 
   8   3   3      328.19      354.50     30.09 o 
   0   4   3   132662.34   138435.36   1229.09 o 
   1   4   3      694.99      724.84     14.49 o 
   2   4   3    17600.67    18393.42     97.33 o 
   3   4   3     2391.03     2326.70     27.27 o 
   4   4   3     1363.49     1419.83     25.79 o 
   5   4   3     1840.24     2013.49     36.15 o 
   6   4   3     3118.64     3117.50     61.13 o 
   7   4   3       28.49       54.07     24.03 o 
   8   4   3     3904.72     3589.82     92.44 o 
   1   5   3    11624.51    12571.33     75.16 o 
   2   5   3     9624.17     9406.19     63.36 o 
   3   5   3      243.96      272.32     13.15 o 
   4   5   3    16862.56    16595.15    100.62 o 
   5   5   3      134.75      205.93     17.70 o 
   6   5   3     3596.33     3484.76     61.79 o 
   7   5   3       57.03       61.90     29.02 o 
   8   5   3      567.65      592.45     42.56 o 
   0   6   3    26514.86    26897.91    237.27 o 
   1   6   3       11.25        8.41      7.09 o 
   2   6   3    15929.16    15466.85     93.56 o 
   3   6   3     5561.90     5660.21     50.41 o 
   4   6   3       13.50       11.99      8.40 o 
   5   6   3      337.73      368.22     20.91 o 
   6   6   3     4733.10     4447.48     74.52 o 
   7   6   3       15.77       30.59     27.01 o 
   8   6   3     4315.85     4015.78    101.28 o 
   1   7   3      116.31      153.45     11.91 o 
   2   7   3     6164.64     6378.75     52.56 o 
   3   7   3       59.87       68.74     12.43 o 
   4   7   3     8272.45     8337.84     67.79 o 
   5   7   3       22.11        5.81     16.89 o 
   6   7   3     6335.81     6048.28     87.90 o 
   7   7   3       24.47       42.38     27.93 o 
   8   7   3      428.26      415.04     30.63 o 
   0   8   3     4361.12     4293.43     58.88 o 
   1   8   3     1546.73     1660.26     28.24 o 
   2   8   3     2801.66     2634.03     34.71 o 
   3   8   3       79.63      100.79     13.90 o 
   4   8   3      193.08      235.58     17.16 o 
   5   8   3       76.30      127.28     21.62 o 
   6   8   3      554.10      581.57     38.20 o 
   7   8   3       63.14       46.64     27.05 o 
   1   9   3      483.15      463.41     17.81 o 
   2   9   3      719.63      788.07     22.37 o 
   3   9   3      318.65      347.50     21.99 o 
   4   9   3      645.36      709.11     28.89 o 
   5   9   3        0.24       17.29     18.57 o 
   6   9   3      115.74      141.57     23.88 o 
   7   9   3        0.47       75.89     26.15 o 
   0  10   3      405.14      429.44     28.14 o 
   1  10   3      224.94      230.45     13.95 o 
   2  10   3     1182.37     1208.15     34.61 o 
   3  10   3      919.34      926.50     34.24 o 
   4  10   3       29.36       35.41     17.66 o 
   5  10   3       31.10       63.78     20.66 o 
   6  10   3       12.09       10.00     18.65 o 
   7  10   3       50.09       62.11     31.20 o 
   1  11   3      339.74      396.33     19.23 o 
   2  11   3     1429.11     1391.07     36.91 o 
   3  11   3     1225.64     1271.47     37.92 o 
   4  11   3     2344.15     2356.65     50.24 o 
   5  11   3      268.27      282.45     29.20 o 
   6  11   3      411.60      465.12     39.93 o 
   7  11   3       99.97      240.01     25.82 o 
   0  12   3    15415.13    14954.07    161.27 o 
   1  12   3      884.86      890.25     32.16 o 
   2  12   3     5131.96     4817.64     64.56 o 
   3  12   3      102.83      112.29     19.73 o 
   4  12   3      464.80      470.64     30.28 o 
   5  12   3       16.81       29.59     22.17 o 
   6  12   3      586.18      640.35     39.45 o 
   1  13   3      218.16      209.91     20.99 o 
   2  13   3     6202.51     5888.32     70.01 o 
   3  13   3      212.89      218.28     27.37 o 
   4  13   3     5453.80     5243.48     77.83 o 
   5  13   3       48.76       73.18     22.06 o 
   6  13   3     1952.88     1883.03     67.65 o 
   0  14   3     7039.48     6830.34    109.36 o 
   1  14   3      157.28      161.69     21.45 o 
   2  14   3     4183.03     4006.12     62.72 o 
   3  14   3      321.45      322.20     31.63 o 
   4  14   3      311.15      254.92     25.07 o 
   5  14   3      443.10      466.35     33.83 o 
   1  15   3     2341.68     2270.56     54.90 o 
   2  15   3     1236.72     1314.62     45.73 o 
   3  15   3        3.99       -1.55     17.82 o 
   4  15   3     3166.04     3066.59     76.71 o 
   5  15   3       20.54       69.10     21.01 o 
   0  16   3     2954.09     2909.50     89.05 o 
   1  16   3       52.15       61.03     19.48 o 
   2  16   3     2697.99     2654.31     61.09 o 
   3  16   3     1007.80      939.65     41.60 o 
   4  16   3       88.78      122.94     24.49 o 
   1  17   3      151.80      143.55     21.66 o 
   2  17   3      386.17      410.43     29.99 o 
   3  17   3        4.65       17.84     22.52 o 
   0  18   3     3266.46     3144.96     97.81 o 
   1  18   3       71.80       84.46     21.00 o 
   2  18   3      300.27      348.91     28.23 o 
   0   0   4    39909.25    41571.15    448.61 o 
   1   0   4    15560.49    16901.69    115.39 o 
   2   0   4      432.54      385.78     15.78 o 
   3   0   4     9093.85     8874.54     78.12 o 
   4   0   4       29.52       49.59      8.85 o 
   5   0   4    16455.31    16337.82    175.79 o 
   6   0   4       41.53       58.76     22.30 o 
   7   0   4     3575.55     3325.89    108.96 o 
   8   0   4      826.04      839.81     76.47 o 
   1   1   4    12051.28    14129.10     69.41 o 
   2   1   4      198.60      218.99      8.75 o 
   3   1   4     5112.57     5233.24     44.51 o 
   4   1   4        1.43       14.21      5.92 o 
   5   1   4     4088.42     4176.63     50.52 o 
   6   1   4       49.64       54.08     16.03 o 
   7   1   4     4251.86     4056.16     78.47 o 
   8   1   4        5.42       41.82     24.98 o 
   0   2   4     7305.50     7731.04     59.40 o 
   1   2   4    18458.71    19772.69     95.78 o 
   2   2   4      269.54      260.23      9.06 o 
   3   2   4    16638.74    17070.23     96.23 o 
   4   2   4       55.10       80.14      7.89 o 
   5   2   4     3316.68     3078.71     43.02 o 
   6   2   4       74.48       62.39     15.54 o 
   7   2   4      177.87      187.12     24.57 o 
   8   2   4      144.71      219.43     31.74 o 
   1   3   4     4576.88     4795.23     32.61 o 
   2   3   4     4273.82     4284.22     33.68 o 
   3   3   4      935.29      972.16     19.41 o 
   4   3   4      409.78      479.17     17.15 o 
   5   3   4       14.89       20.98      9.28 o 
   6   3   4       69.44       77.76     21.33 o 
   7   3   4     6128.81     5526.22     92.63 o 
   8   3   4      113.60       61.44     26.34 o 
   0   4   4      175.97      150.57     11.94 o 
   1   4   4      140.71      129.34      7.35 o 
   2   4   4       38.65        5.48      5.63 o 
   3   4   4     9555.28    10219.16     66.28 o 
   4   4   4        7.16        3.03      8.30 o 
   5   4   4     2550.90     2622.51     40.71 o 
   6   4   4      132.05      171.34     23.22 o 
   7   4   4     1362.13     1330.60     58.17 o 
   8   4   4        1.26      156.31     27.76 o 
   1   5   4     1440.96     1402.31     18.83 o 
   2   5   4      930.24     1022.39     18.84 o 
   3   5   4     9684.75    10162.02     67.98 o 
   4   5   4     1211.90     1239.94     27.52 o 
   5   5   4        2.84       18.47     10.72 o 
   6   5   4      277.49      332.73     27.31 o 
   7   5   4      106.42      129.26     27.74 o 
   8   5   4       15.32       70.34     22.57 o 
   0   6   4      575.97      620.45     23.89 o 
   1   6   4      337.27      319.54     12.81 o 
   2   6   4     1389.06     1478.14     24.96 o 
   3   6   4     8090.90     8228.50     61.87 o 
   4   6   4      190.74      213.74     13.42 o 
   5   6   4     1944.37     2010.60     42.00 o 
   6   6   4       52.92       93.39     22.10 o 
   7   6   4      108.20       90.55     28.97 o 
   8   6   4        0.54       86.98     25.81 o 
   1   7   4    13626.72    12882.72     77.85 o 
   2   7   4      383.80      461.28     18.03 o 
   3   7   4      173.10      189.41     14.75 o 
   4   7   4        6.13       28.22     10.81 o 
   5   7   4      196.29      193.97     21.71 o 
   6   7   4        7.14       83.85     21.42 o 
   7   7   4     2680.92     2586.63     83.92 o 
   8   7   4        2.96       74.44     24.96 o 
   0   8   4     1282.16     1313.66     37.66 o 
   1   8   4     7035.53     6993.80     54.60 o 
   2   8   4        2.27       11.23      9.63 o 
   3   8   4     5441.29     5194.61     53.83 o 
   4   8   4       44.00       35.97     13.78 o 
   5   8   4    10697.71    10415.08    103.30 o 
   6   8   4      115.98      103.50     22.11 o 
   7   8   4      868.73      897.26     53.51 o 
   1   9   4    16553.14    15939.31    103.53 o 
   2   9   4       59.86       98.22     12.06 o 
   3   9   4     4166.45     4018.88     52.43 o 
   4   9   4     1403.95     1374.19     39.38 o 
   5   9   4     2431.52     2487.15     55.33 o 
   6   9   4       81.70      107.88     26.01 o 
   7   9   4     2190.48     2153.08     80.07 o 
   0  10   4      305.03      355.26     27.16 o 
   1  10   4     2351.58     2219.28     33.23 o 
   2  10   4      270.18      264.75     20.40 o 
   3  10   4    10362.80    10129.43     84.87 o 
   4  10   4      193.96      222.10     22.61 o 
   5  10   4    11639.23    11085.65    113.90 o 
   6  10   4       54.53       27.37     25.51 o 
   7  10   4     1217.70     1219.91     61.15 o 
   1  11   4    10809.70    10544.79     84.81 o 
   2  11   4        0.25        8.85     15.34 o 
   3  11   4     8052.78     7709.27     76.47 o 
   4  11   4     2121.66     2043.43     52.08 o 
   5  11   4      792.47      777.98     39.21 o 
   6  11   4       48.36       98.22     28.13 o 
   7  11   4     1694.67     1728.75     72.81 o 
   0  12   4       15.49       53.93     22.66 o 
   1  12   4      222.91      235.01     20.68 o 
   2  12   4      160.31      173.04     21.75 o 
   3  12   4     1044.43     1061.46     37.17 o 
   4  12   4       16.55        0.69     19.10 o 
   5  12   4      709.33      776.33     41.46 o 
   6  12   4        0.07       32.77     20.44 o 
   1  13   4      396.79      382.50     24.45 o 
   2  13   4       23.41       40.34     19.16 o 
   3  13   4      158.79      175.19     22.98 o 
   4  13   4       29.52       77.74     21.11 o 
   5  13   4        4.35        9.49     18.70 o 
   6  13   4       22.10       42.81     22.61 o 
   0  14   4      122.73      211.22     33.02 o 
   1  14   4       20.60       11.84     18.29 o 
   2  14   4       17.42       42.26     19.45 o 
   3  14   4       28.31       23.80     21.21 o 
   4  14   4        0.37       38.21     18.72 o 
   5  14   4      489.75      589.20     36.07 o 
   1  15   4      554.68      661.10     34.32 o 
   2  15   4        2.71       -9.25     20.66 o 
   3  15   4      316.47      281.20     28.19 o 
   4  15   4        0.08       26.90     20.79 o 
   5  15   4       13.63       32.78     19.56 o 
   0  16   4      576.77      624.51     50.77 o 
   1  16   4      239.61      241.80     26.66 o 
   2  16   4      560.22      598.94     35.14 o 
   3  16   4     1647.46     1674.19     54.69 o 
   4  16   4       17.95      -11.56     19.66 o 
   1  17   4     1960.89     1974.03     58.09 o 
   2  17   4       33.68        4.80     20.56 o 
   3  17   4      106.37      151.58     25.96 o 
   0  18   4       13.92      100.06     33.62 o 
   1  18   4       33.85       75.75     20.14 o 
   2  18   4       18.12       54.51     20.18 o 
   1   1   5      258.11      265.28      7.01 o 
   2   1   5     1203.32     1193.50     16.40 o 
   3   1   5     2103.65     2399.76     26.98 o 
   4   1   5      534.08      487.69     16.70 o 
   5   1   5       11.61       -3.11     10.41 o 
   6   1   5      717.64      700.91     32.85 o 
   7   1   5       25.29       64.84     23.11 o 
   8   1   5       32.89       25.51     34.07 o 
   0   2   5    11707.42    12343.51    111.36 o 
   1   2   5    17226.77    18192.86     88.63 o 
   2   2   5    11579.05    11970.42     69.24 o 
   3   2   5     8014.48     8214.33     56.02 o 
   4   2   5      746.01      895.65     22.47 o 
   5   2   5     1224.42     1265.68     29.83 o 
   6   2   5     1019.19     1042.69     39.05 o 
   7   2   5     1292.76     1276.05     54.65 o 
   8   2   5     1140.64     1162.48     58.03 o 
   1   3   5      134.41      169.40      7.08 o 
   2   3   5    23748.91    25280.13    122.65 o 
   3   3   5      827.44     1062.47     19.93 o 
   4   3   5     7570.46     7449.89     59.84 o 
   5   3   5      150.22      128.71     12.86 o 
   6   3   5     6521.42     6213.22     80.13 o 
   7   3   5      185.11      207.42     29.52 o 
   8   3   5      286.82      295.24     37.55 o 
   0   4   5    68638.45    72231.01    547.88 o 
   1   4   5     1127.16     1133.13     15.62 o 
   2   4   5     4553.67     4201.56     35.58 o 
   3   4   5     6371.36     6402.22     48.72 o 
   4   4   5     2381.55     2480.49     32.24 o 
   5   4   5     6523.90     6286.13     63.18 o 
   6   4   5     1193.30     1207.81     42.97 o 
   7   4   5      440.40      449.50     37.83 o 
   8   4   5     2929.63     2772.55     98.89 o 
   1   5   5    32227.66    33624.21    157.36 o 
   2   5   5    12749.05    12355.13     76.46 o 
   3   5   5     4162.92     4034.55     38.41 o 
   4   5   5    23552.04    23171.77    132.24 o 
   5   5   5      100.94       99.57     14.39 o 
   6   5   5     3095.90     3124.88     59.14 o 
   7   5   5      724.57      804.84     48.91 o 
   8   5   5      864.07      818.61     51.57 o 
   0   6   5    20265.43    20595.03    161.07 o 
   1   6   5      147.64      189.44     10.75 o 
   2   6   5    19475.21    19860.25    112.86 o 
   3   6   5     5187.66     4969.81     45.67 o 
   4   6   5      323.05      371.93     17.51 o 
   5   6   5      297.41      325.55     19.99 o 
   6   6   5     2234.11     2172.38     57.85 o 
   7   6   5       43.04       29.84     28.03 o 
   8   6   5     2317.58     2305.57     84.91 o 
   1   7   5     8833.65     8988.50     61.91 o 
   2   7   5    19779.27    20991.63    121.94 o 
   3   7   5      494.29      596.37     20.70 o 
   4   7   5    19693.96    19761.14    124.65 o 
   5   7   5      839.58      855.55     35.22 o 
   6   7   5     6849.69     6405.54     91.65 o 
   7   7   5       47.10      122.33     29.64 o 
   8   7   5      552.64      628.07     46.83 o 
   0   8   5     9070.84     9153.18     94.68 o 
   1   8   5     2934.40     3100.64     34.60 o 
   2   8   5     1606.15     1534.50     28.71 o 
   3   8   5      846.94      910.82     27.42 o 
   4   8   5       41.43       92.50     13.32 o 
   5   8   5      109.04      159.28     22.22 o 
   6   8   5      427.94      419.30     34.31 o 
   7   8   5      386.26      381.87     38.00 o 
   1   9   5       60.71       56.24     11.14 o 
   2   9   5      611.98      644.34     21.85 o 
   3   9   5     1001.55     1004.68     31.01 o 
   4   9   5      803.19      815.68     31.40 o 
   5   9   5      128.38      144.01     22.02 o 
   6   9   5      415.66      382.98     38.01 o 
   7   9   5       55.08       70.83     24.53 o 
   0  10   5      708.43      698.69     32.77 o 
   1  10   5      160.25      170.73     13.37 o 
   2  10   5     1169.57     1201.47     33.88 o 
   3  10   5      133.93      177.21     18.57 o 
   4  10   5      184.81      215.36     21.26 o 
   5  10   5     1217.34     1408.17     48.61 o 
   6  10   5       33.88       87.74     26.37 o 
   7  10   5       10.34       63.21     25.68 o 
   1  11   5     1267.67     1301.24     32.87 o 
   2  11   5     1474.16     1475.58     37.03 o 
   3  11   5     1333.16     1342.89     35.92 o 
   4  11   5      278.82      328.28     27.41 o 
   5  11   5      285.44      307.67     28.73 o 
   6  11   5      805.84      837.26     49.48 o 
   7  11   5      351.94      370.50     34.33 o 
   0  12   5    12380.45    12019.81    137.19 o 
   1  12   5      660.50      663.85     28.34 o 
   2  12   5     3934.25     3766.87     53.46 o 
   3  12   5      676.18      794.75     34.48 o 
   4  12   5      738.99      707.74     35.73 o 
   5  12   5     1874.79     1798.65     58.72 o 
   6  12   5      505.66      554.67     41.78 o 
   1  13   5      142.32      184.15     21.54 o 
   2  13   5     2987.88     2825.79     54.67 o 
   3  13   5       73.97       56.79     19.88 o 
   4  13   5     3811.78     3721.66     78.31 o 
   5  13   5      377.74      379.19     29.04 o 
   6  13   5      909.88      961.45     49.98 o 
   0  14   5     9425.76     9047.75    127.66 o 
   1  14   5      831.80      862.83     36.30 o 
   2  14   5     4080.70     3809.53     60.97 o 
   3  14   5      859.41      862.56     40.91 o 
   4  14   5       94.36      113.70     22.32 o 
   5  14   5      663.31      766.88     41.33 o 
   1  15   5     1596.56     1663.22     49.57 o 
   2  15   5     2357.09     2263.83     57.49 o 
   3  15   5        3.83       17.20     20.19 o 
   4  15   5     2079.32     2139.22     62.61 o 
   5  15   5       22.66       36.74     19.06 o 
   0  16   5     5177.13     4853.17    103.88 o 
   1  16   5       16.20       13.22     20.87 o 
   2  16   5     1214.02     1239.91     46.27 o 
   3  16   5      907.92      874.29     40.41 o 
   4  16   5       15.32       27.39     22.88 o 
   1  17   5       99.30      120.30     21.94 o 
   2  17   5      294.99      335.68     27.57 o 
   3  17   5       47.02       33.21     20.71 o 
   0  18   5       10.30       17.03     26.85 o 
   1  18   5      185.83      211.74     24.21 o 
   2  18   5      348.14      362.52     29.48 o 
   0   0   6    25222.34    26575.97    268.94 o 
   1   0   6    14602.27    15765.41    107.55 o 
   2   0   6    50727.54    55042.23    351.85 o 
   3   0   6     9055.61     8991.66     88.06 o 
   4   0   6     4208.78     4395.86     70.95 o 
   5   0   6    11289.58    10854.90    141.70 o 
   6   0   6     2788.06     2705.97     82.19 o 
   7   0   6     1162.10     1043.59     83.35 o 
   8   0   6      769.34      822.28     71.91 o 
   1   1   6     2169.30     2084.67     18.21 o 
   2   1   6     7325.26     7676.60     49.57 o 
   3   1   6       66.27       84.42      7.71 o 
   4   1   6    11728.60    11911.57     82.66 o 
   5   1   6      372.52      375.39     23.93 o 
   6   1   6     2937.94     2957.64     55.47 o 
   7   1   6     1022.06     1075.25     52.33 o 
   8   1   6       57.12       66.20     25.43 o 
   0   2   6    31815.28    33915.05    217.58 o 
   1   2   6     6751.74     6965.02     42.83 o 
   2   2   6    31041.11    33334.70    159.49 o 
   3   2   6    12902.43    13354.35     82.91 o 
   4   2   6      262.03      294.62     14.85 o 
   5   2   6     6536.03     6441.04     66.25 o 
   6   2   6     1469.11     1522.63     47.02 o 
   7   2   6      949.69      986.88     49.33 o 
   8   2   6     2279.95     2276.82     77.88 o 
   1   3   6    21002.64    21823.98    106.25 o 
   2   3   6      650.65      688.48     15.02 o 
   3   3   6     2965.80     2905.30     30.77 o 
   4   3   6     7066.37     7116.07     58.09 o 
   5   3   6     1265.45     1382.04     30.00 o 
   6   3   6     4333.08     4016.11     64.59 o 
   7   3   6      352.72      369.85     33.75 o 
   8   3   6       74.24       36.95     27.53 o 
   0   4   6     6992.22     6815.68     67.37 o 
   1   4   6     4117.27     4185.45     32.50 o 
   2   4   6       51.54       86.08      8.49 o 
   3   4   6      121.25      193.35     10.38 o 
   4   4   6       71.40       68.03      8.82 o 
   5   4   6      474.21      521.20     22.55 o 
   6   4   6      506.00      506.96     29.85 o 
   7   4   6        1.40       48.93     24.60 o 
   8   4   6       93.03      151.08     33.58 o 
   1   5   6      390.43      427.53     13.73 o 
   2   5   6       17.32        7.70      6.66 o 
   3   5   6      361.67      433.80     15.52 o 
   4   5   6      524.93      677.71     20.95 o 
   5   5   6      113.76      140.18     15.87 o 
   6   5   6      305.26      331.89     25.84 o 
   7   5   6       35.73       48.55     26.37 o 
   8   5   6       15.24       48.53     24.13 o 
   0   6   6      943.69      901.64     26.08 o 
   1   6   6     1496.82     1535.69     22.20 o 
   2   6   6      623.43      771.87     17.63 o 
   3   6   6      795.78      882.58     20.81 o 
   4   6   6      979.46     1060.52     24.90 o 
   5   6   6       37.56       72.68     15.48 o 
   6   6   6       98.69      119.30     21.87 o 
   7   6   6       11.23       -2.97     22.47 o 
   8   6   6      646.57      658.49     47.96 o 
   1   7   6     9110.99     8903.56     62.27 o 
   2   7   6     1318.01     1291.54     25.75 o 
   3   7   6      489.81      479.70     17.36 o 
   4   7   6     5813.50     5763.40     57.31 o 
   5   7   6       34.77       50.96     15.69 o 
   6   7   6     1059.61     1115.54     46.19 o 
   7   7   6      826.36      887.23     53.72 o 
   8   7   6        8.01      -28.84     21.24 o 
   0   8   6    18684.95    19287.58    159.42 o 
   1   8   6     1857.78     1815.95     27.86 o 
   2   8   6     2641.46     2559.19     34.98 o 
   3   8   6      616.08      634.63     22.85 o 
   4   8   6     1416.26     1475.14     37.33 o 
   5   8   6      934.77      966.67     37.96 o 
   6   8   6     1519.03     1603.61     57.95 o 
   7   8   6      402.00      418.38     40.64 o 
   1   9   6     8483.98     8431.33     67.34 o 
   2   9   6     3710.28     3465.74     43.50 o 
   3   9   6     2424.15     2400.50     41.59 o 
   4   9   6     4351.91     4219.42     55.96 o 
   5   9   6      133.69      149.73     21.61 o 
   6   9   6     1260.48     1359.31     57.35 o 
   7   9   6     1170.82     1081.29     58.78 o 
   0  10   6     1500.03     1351.39     41.15 o 
   1  10   6       36.71       32.12      9.72 o 
   2  10   6     3741.24     3672.33     45.29 o 
   3  10   6     8189.72     7826.50     74.32 o 
   4  10   6       91.46       74.86     18.93 o 
   5  10   6     1569.61     1617.32     51.93 o 
   6  10   6     1441.97     1439.86     62.49 o 
   7  10   6       57.55       63.44     22.46 o 
   1  11   6     1553.79     1562.28     36.79 o 
   2  11   6     1221.28     1315.90     35.36 o 
   3  11   6       12.13       14.53     17.27 o 
   4  11   6     3871.48     3942.75     62.08 o 
   5  11   6       56.66      142.33     23.50 o 
   6  11   6     2045.66     2040.32     73.81 o 
   7  11   6      531.77      569.52     39.19 o 
   0  12   6     2330.69     2478.69     61.26 o 
   1  12   6      448.10      504.98     27.43 o 
   2  12   6     4216.46     3993.94     57.36 o 
   3  12   6     2318.47     2208.17     51.34 o 
   4  12   6        1.06       -7.52     17.25 o 
   5  12   6     1072.77     1109.64     47.57 o 
   6  12   6      774.26      741.36     46.84 o 
   1  13   6      215.09      192.32     23.56 o 
   2  13   6      252.63      271.88     24.82 o 
   3  13   6      403.50      328.31     26.52 o 
   4  13   6     1089.02     1037.11     43.80 o 
   5  13   6       48.93      100.38     24.66 o 
   6  13   6       33.09       81.26     22.73 o 
   0  14   6      599.06      693.01     51.50 o 
   1  14   6      241.07      254.93     24.95 o 
   2  14   6      542.90      530.16     31.21 o 
   3  14   6      144.84      201.25     24.05 o 
   4  14   6      524.27      440.14     29.58 o 
   5  14   6       84.78      101.42     22.98 o 
   1  15   6      905.42      915.07     41.07 o 
   2  15   6       11.99       41.30     20.49 o 
   3  15   6       16.74       48.24     20.51 o 
   4  15   6      427.18      465.62     29.98 o 
   5  15   6       79.29      113.58     23.19 o 
   0  16   6     1303.56     1281.03     66.82 o 
   1  16   6       55.99       13.67     21.31 o 
   2  16   6      132.83      128.78     25.90 o 
   3  16   6      180.33      287.07     26.52 o 
   4  16   6        0.29       -1.41     19.19 o 
   1  17   6      158.05      138.25     22.94 o 
   2  17   6      857.51      901.64     41.35 o 
   3  17   6      623.35      572.22     36.79 o 
   0  18   6     1608.70     1677.16     76.67 o 
   1  18   6      346.94      360.54     28.74 o 
   2  18   6      680.30      691.51     37.91 o 
   1   1   7    35555.91    37678.62    169.33 o 
   2   1   7       42.15       50.67      5.34 o 
   3   1   7     2593.63     2450.70     30.35 o 
   4   1   7     2291.75     2483.91     32.16 o 
   5   1   7      215.08      214.51     17.42 o 
   6   1   7      150.89      165.64     19.94 o 
   7   1   7     2419.53     2341.51     80.33 o 
   8   1   7      199.76      242.85     31.90 o 
   0   2   7      289.65      276.61     10.74 o 
   1   2   7     1590.45     1524.34     15.83 o 
   2   2   7     4873.43     4784.37     37.16 o 
   3   2   7     8499.55     8452.63     61.94 o 
   4   2   7      815.37      892.73     20.81 o 
   5   2   7     2637.97     2601.03     42.54 o 
   6   2   7      717.12      759.15     35.76 o 
   7   2   7      563.08      617.47     43.61 o 
   8   2   7      344.68      347.45     34.57 o 
   1   3   7    58028.44    60090.98    273.13 o 
   2   3   7     1842.41     2115.25     23.99 o 
   3   3   7     6304.18     6230.44     49.10 o 
   4   3   7      585.98      651.42     19.64 o 
   5   3   7      342.04      381.38     20.13 o 
   6   3   7       23.24       43.97     16.34 o 
   7   3   7     2368.08     2478.15     69.77 o 
   8   3   7        5.81       72.41     26.04 o 
   0   4   7     8229.77     7953.92     71.40 o 
   1   4   7     7881.11     7953.05     52.90 o 
   2   4   7      869.71      871.30     18.70 o 
   3   4   7    10462.34     9767.67     67.17 o 
   4   4   7       19.91       21.95      7.22 o 
   5   4   7    10747.53    10528.30     89.02 o 
   6   4   7      110.19      124.26     22.36 o 
   7   4   7     1210.18     1267.69     57.82 o 
   8   4   7      157.48      221.41     36.62 o 
   1   5   7    28783.05    28937.36    141.72 o 
   2   5   7     8653.92     9149.97     60.08 o 
   3   5   7     4439.21     4322.69     40.48 o 
   4   5   7     3760.01     3751.29     43.13 o 
   5   5   7     1042.75     1138.31     33.16 o 
   6   5   7     6005.81     5490.08     82.39 o 
   7   5   7     1988.22     2107.54     72.06 o 
   8   5   7       17.22       12.71     36.21 o 
   0   6   7      247.58      279.21     17.73 o 
   1   6   7     1344.36     1265.09     21.18 o 
   2   6   7     3299.09     3562.64     35.01 o 
   3   6   7    11061.48    11046.88     77.69 o 
   4   6   7      577.35      637.83     19.90 o 
   5   6   7     7022.45     6928.10     74.03 o 
   6   6   7      379.64      379.73     30.87 o 
   7   6   7      990.45     1012.55     53.13 o 
   8   6   7      149.56      194.41     28.98 o 
   1   7   7    24363.94    25197.58    133.29 o 
   2   7   7      458.68      450.18     17.88 o 
   3   7   7     5782.51     5761.95     52.09 o 
   4   7   7     3998.92     3813.94     48.32 o 
   5   7   7       11.63       32.24     14.54 o 
   6   7   7      285.76      333.96     29.36 o 
   7   7   7     1509.94     1506.00     63.12 o 
   8   7   7        3.27       60.20     41.40 o 
   0   8   7     2095.97     2037.54     41.25 o 
   1   8   7       22.99       24.65     10.45 o 
   2   8   7      713.28      737.39     22.36 o 
   3   8   7     2183.86     2199.69     35.45 o 
   4   8   7      507.13      552.64     25.00 o 
   5   8   7      810.19      898.68     35.27 o 
   6   8   7      416.89      438.74     33.53 o 
   7   8   7      316.11      281.69     27.71 o 
   1   9   7     2027.00     2045.94     33.04 o 
   2   9   7       43.34       58.74     13.02 o 
   3   9   7      240.62      290.60     17.18 o 
   4   9   7      204.70      280.35     21.30 o 
   5   9   7       14.75       29.25     17.75 o 
   6   9   7       88.16      114.64     22.49 o 
   7   9   7       10.54       33.11     21.51 o 
   0  10   7       87.76       77.65     19.97 o 
   1  10   7       72.91       56.78     11.58 o 
   2  10   7       18.77       41.93     12.09 o 
   3  10   7     2911.80     2791.63     46.79 o 
   4  10   7      151.74      135.84     20.92 o 
   5  10   7      758.54      789.70     38.18 o 
   6  10   7        7.19       61.59     26.21 o 
   7  10   7       38.05       -1.60     29.78 o 
   1  11   7       64.83       62.01     14.03 o 
   2  11   7     1794.27     1789.55     41.92 o 
   3  11   7       58.59       45.21     17.81 o 
   4  11   7      200.15      257.47     25.49 o 
   5  11   7     1031.16      944.32     43.82 o 
   6  11   7      279.58      345.75     35.88 o 
   7  11   7      286.84      396.17     32.25 o 
   0  12   7     3043.80     2881.52     64.08 o 
   1  12   7     1912.08     1943.72     45.52 o 
   2  12   7      117.04      137.03     20.61 o 
   3  12   7     2116.23     2141.93     50.46 o 
   4  12   7       10.12       21.16     19.33 o 
   5  12   7     1658.07     1702.68     57.51 o 
   6  12   7        4.48       19.68     23.09 o 
   1  13   7     3958.28     3934.03     57.74 o 
   2  13   7      492.81      461.36     28.97 o 
   3  13   7       72.93       95.60     20.40 o 
   4  13   7      633.68      645.47     35.27 o 
   5  13   7       47.00       57.94     22.09 o 
   6  13   7       13.23       24.44     20.88 o 
   0  14   7      246.16      237.51     38.41 o 
   1  14   7     1122.97     1140.16     41.00 o 
   2  14   7     2216.37     2073.93     54.44 o 
   3  14   7     4286.63     4268.10     68.45 o 
   4  14   7        9.74      -19.47     17.94 o 
   5  14   7     3002.21     2997.63     76.79 o 
   1  15   7     6813.89     6555.21     86.97 o 
   2  15   7      247.90      219.58     25.05 o 
   3  15   7     1513.36     1431.82     52.83 o 
   4  15   7      353.74      299.92     25.19 o 
   5  15   7      192.66      222.19     25.09 o 
   0  16   7      129.10      117.05     34.74 o 
   1  16   7       80.36       54.72     20.98 o 
   2  16   7       55.32       31.19     22.98 o 
   3  16   7     2504.46     2520.83     66.72 o 
   4  16   7      139.56      178.93     28.43 o 
   1  17   7      395.47      413.68     32.87 o 
   2  17   7      115.68      105.05     22.51 o 
   3  17   7      111.93      145.10     22.77 o 
   0  18   7       34.99      127.08     30.06 o 
   1  18   7      414.07      466.13     31.68 o 
   2  18   7       42.90       84.75     19.10 o 
   0   0   8   200104.94   211129.75   1718.68 o 
   1   0   8       21.24       17.33      6.09 o 
   2   0   8    22774.63    23681.03    162.65 o 
   3   0   8      517.47      566.36     21.61 o 
   4   0   8     4381.78     4518.33     65.98 o 
   5   0   8     2949.17     2939.92     68.45 o 
   6   0   8     1397.61     1352.53     57.90 o 
   7   0   8       86.46       97.04     42.61 o 
   8   0   8     1662.16     1472.56     92.89 o 
   1   1   8     2434.64     2558.37     22.31 o 
   2   1   8    11814.85    12128.70     67.44 o 
   3   1   8     1170.44     1271.99     20.87 o 
   4   1   8    23553.54    23512.41    141.32 o 
   5   1   8      681.54      714.41     27.05 o 
   6   1   8     4000.41     3979.32     62.13 o 
   7   1   8       45.32       45.12     28.40 o 
   8   1   8      192.24      240.72     31.62 o 
   0   2   8    56661.42    59961.07    375.38 o 
   1   2   8      160.92      155.64      6.68 o 
   2   2   8     6410.89     6060.30     42.95 o 
   3   2   8      716.11      801.89     18.38 o 
   4   2   8      207.58      259.04     13.55 o 
   5   2   8      339.21      399.40     21.16 o 
   6   2   8     1309.35     1298.28     47.44 o 
   7   2   8        3.88       50.93     28.03 o 
   8   2   8     2579.31     2483.18     80.44 o 
   1   3   8      323.94      375.24     11.02 o 
   2   3   8    10915.62    11633.42     69.77 o 
   3   3   8      345.29      416.61     14.74 o 
   4   3   8     1189.35     1187.03     24.93 o 
   5   3   8      654.67      731.76     27.22 o 
   6   3   8     1565.98     1652.75     52.57 o 
   7   3   8       28.61       73.02     24.68 o 
   8   3   8       84.90      171.12     29.74 o 
   0   4   8     2502.48     2259.47     32.16 o 
   1   4   8     2861.27     2906.12     28.33 o 
   2   4   8     8674.94     8858.72     60.76 o 
   3   4   8        0.73       14.43      6.52 o 
   4   4   8      284.66      303.71     13.25 o 
   5   4   8       48.77       78.80     14.60 o 
   6   4   8      547.05      584.86     34.99 o 
   7   4   8        2.68       14.71     26.51 o 
   8   4   8       35.32       54.62     28.47 o 
   1   5   8     8796.37     9214.48     60.86 o 
   2   5   8    10011.92    11069.03     70.09 o 
   3   5   8      193.24      265.76     14.08 o 
   4   5   8      882.78      884.42     21.28 o 
   5   5   8        6.50       20.93     11.96 o 
   6   5   8     1563.84     1507.42     52.37 o 
   7   5   8      163.23      145.84     22.79 o 
   8   5   8        1.40       -1.79     25.22 o 
   0   6   8     1502.19     1397.31     31.50 o 
   1   6   8     1128.48     1222.61     21.01 o 
   2   6   8    14035.11    14543.49     89.39 o 
   3   6   8     2068.73     2342.47     31.10 o 
   4   6   8      206.01      230.76     16.16 o 
   5   6   8       72.76      104.42     15.93 o 
   6   6   8     1553.28     1499.46     52.08 o 
   7   6   8      315.42      365.42     27.95 o 
   8   6   8     1581.93     1587.79     83.16 o 
   1   7   8      847.39      964.47     21.33 o 
   2   7   8     5180.99     5030.86     45.08 o 
   3   7   8       17.18       33.53      7.63 o 
   4   7   8     5099.48     4889.54     54.95 o 
   5   7   8      382.25      410.36     24.41 o 
   6   7   8     1969.80     1975.97     59.52 o 
   7   7   8       97.38      132.27     23.31 o 
   0   8   8    17599.07    16430.48    142.05 o 
   1   8   8       32.05       33.91      9.93 o 
   2   8   8     8106.91     7588.35     65.93 o 
   3   8   8       11.34       14.57      9.80 o 
   4   8   8        3.62       -0.72     12.38 o 
   5   8   8     1343.98     1428.61     42.82 o 
   6   8   8     1255.33     1296.35     53.18 o 
   7   8   8        8.24       35.67     22.13 o 
   1   9   8      176.49      175.47     14.63 o 
   2   9   8     5650.80     5454.60     54.94 o 
   3   9   8      961.34     1087.45     29.90 o 
   4   9   8     6737.49     6484.42     74.90 o 
   5   9   8       26.68       40.12     20.99 o 
   6   9   8     3716.30     3593.86     76.75 o 
   7   9   8        8.11       57.07     21.87 o 
   0  10   8    23141.55    23066.65    193.65 o 
   1  10   8      186.15      205.08     15.55 o 
   2  10   8     8727.53     8423.80     72.33 o 
   3  10   8      816.76      854.99     33.13 o 
   4  10   8        4.88      -19.03     17.32 o 
   5  10   8      174.02      226.99     26.92 o 
   6  10   8      671.19      727.71     41.75 o 
   7  10   8      300.41      254.73     29.71 o 
   1  11   8     1275.58     1299.21     31.95 o 
   2  11   8     8796.59     8480.66     82.62 o 
   3  11   8      160.08      137.72     21.29 o 
   4  11   8     9601.82     9233.59     98.31 o 
   5  11   8       64.95       85.43     23.46 o 
   6  11   8     3628.66     3328.18     86.82 o 
   0  12   8     3255.22     3127.72     66.23 o 
   1  12   8      407.41      373.06     25.57 o 
   2  12   8     3697.90     3509.58     55.46 o 
   3  12   8      788.53      845.27     35.83 o 
   4  12   8       60.29       59.95     20.03 o 
   5  12   8      228.51      182.94     26.82 o 
   6  12   8      118.52      146.70     25.89 o 
   1  13   8        5.23       35.95     17.52 o 
   2  13   8     1289.31     1316.72     44.53 o 
   3  13   8      459.49      436.67     29.38 o 
   4  13   8      264.28      373.60     29.12 o 
   5  13   8       28.56       49.89     20.60 o 
   6  13   8      377.88      404.57     38.86 o 
   0  14   8     1800.17     1611.55     68.31 o 
   1  14   8       35.39       20.47     19.93 o 
   2  14   8     1055.86      962.68     39.12 o 
   3  14   8      144.01      243.85     28.89 o 
   4  14   8      220.84      208.55     22.17 o 
   5  14   8      756.08      803.89     42.56 o 
   1  15   8        1.78       58.20     22.04 o 
   2  15   8      308.45      303.29     29.15 o 
   3  15   8      213.01      187.64     26.32 o 
   4  15   8      268.31      298.72     25.80 o 
   5  15   8      116.39      192.37     24.27 o 
   0  16   8     1141.26     1272.79     71.29 o 
   1  16   8       97.00      109.64     21.57 o 
   2  16   8       48.48       74.42     23.78 o 
   3  16   8        6.18       49.29     22.56 o 
   4  16   8      129.06      145.12     23.86 o 
   1  17   8        2.68        0.65     21.43 o 
   2  17   8      831.35      858.43     42.23 o 
   3  17   8       68.74       79.97     20.17 o 
   0  18   8     2626.67     2718.68    108.96 o 
   1  18   8      113.47      131.63     20.97 o 
   2  18   8      835.79      897.44     36.47 o 
   1   1   9    17245.44    17886.03     90.62 o 
   2   1   9     3941.27     4130.46     33.58 o 
   3   1   9       10.33       32.73      5.79 o 
   4   1   9     3078.87     3223.52     39.56 o 
   5   1   9        7.23       13.57     11.32 o 
   6   1   9      825.25      844.07     36.46 o 
   7   1   9      237.49      229.24     34.80 o 
   8   1   9      117.94      151.29     27.33 o 
   0   2   9       57.78       81.56     15.49 o 
   1   2   9      811.29      927.04     13.71 o 
   2   2   9      328.81      345.55     12.19 o 
   3   2   9     7100.78     7353.88     55.36 o 
   4   2   9      222.70      249.64     14.48 o 
   5   2   9     4108.51     3985.01     54.09 o 
   6   2   9     1367.85     1332.18     46.97 o 
   7   2   9      170.67      178.06     32.64 o 
   8   2   9     1182.54     1216.51     58.12 o 
   1   3   9    17743.68    17851.51     93.25 o 
   2   3   9     2368.01     2227.28     25.48 o 
   3   3   9    11242.35    12101.83     81.33 o 
   4   3   9     2655.70     2599.07     34.35 o 
   5   3   9     1655.60     1617.97     37.15 o 
   6   3   9      792.70      890.24     40.71 o 
   7   3   9     3305.47     3192.83     81.17 o 
   8   3   9       20.64       60.03     24.90 o 
   0   4   9     7787.14     7885.58     80.64 o 
   1   4   9     4505.66     4510.61     36.69 o 
   2   4   9      145.15       95.79      8.99 o 
   3   4   9    13379.00    13285.67     84.71 o 
   4   4   9      239.26      274.68     16.76 o 
   5   4   9    12383.10    12157.23    102.94 o 
   6   4   9      472.40      454.91     31.65 o 
   7   4   9      850.10      861.66     47.39 o 
   8   4   9      239.78      280.47     40.06 o 
   1   5   9     7423.52     6950.98     51.90 o 
   2   5   9      616.63      541.40     16.54 o 
   3   5   9     4802.56     4841.08     45.77 o 
   4   5   9     5373.75     5206.70     52.66 o 
   5   5   9        9.34        2.26     12.50 o 
   6   5   9     1110.27     1299.37     50.31 o 
   7   5   9     1713.85     1627.87     67.74 o 
   8   5   9        1.18       58.30     28.82 o 
   0   6   9      173.69      153.14     14.54 o 
   1   6   9     3905.15     3825.61     38.18 o 
   2   6   9     4223.60     4351.75     40.51 o 
   3   6   9    10350.85    10234.03     75.74 o 
   4   6   9       91.41      116.16     12.42 o 
   5   6   9     6106.93     6009.14     72.17 o 
   6   6   9      870.19      892.24     43.28 o 
   7   6   9     1222.86     1356.96     61.95 o 
   8   6   9      412.50      554.22     48.99 o 
   1   7   9     7972.64     8062.60     59.36 o 
   2   7   9     4209.75     4249.69     40.61 o 
   3   7   9     1721.02     1726.06     28.51 o 
   4   7   9     1398.80     1565.77     34.61 o 
   5   7   9       43.37       31.24     17.37 o 
   6   7   9      938.88      901.72     48.67 o 
   7   7   9      347.34      375.13     32.50 o 
   0   8   9       12.71       39.75     15.22 o 
   1   8   9      910.11     1137.98     24.54 o 
   2   8   9       58.47      112.79      9.97 o 
   3   8   9      750.66      768.79     26.29 o 
   4   8   9        3.47        5.89     13.85 o 
   5   8   9     1396.53     1442.11     46.09 o 
   6   8   9      143.00      213.21     32.30 o 
   7   8   9       34.65       46.30     21.25 o 
   1   9   9      276.91      311.87     16.81 o 
   2   9   9      112.64      134.62     14.08 o 
   3   9   9      730.62      759.69     28.62 o 
   4   9   9       53.26       48.72     17.59 o 
   5   9   9       41.05       22.97     18.45 o 
   6   9   9       31.25       96.91     25.51 o 
   7   9   9        9.51       25.12     20.83 o 
   0  10   9       89.55      119.60     22.39 o 
   1  10   9       16.52       43.01     11.28 o 
   2  10   9     1031.12     1021.27     31.01 o 
   3  10   9      475.87      455.72     27.81 o 
   4  10   9       42.24       20.92     18.25 o 
   5  10   9      112.68      176.31     26.11 o 
   6  10   9        2.75        7.29     20.13 o 
   7  10   9       48.20      105.88     23.56 o 
   1  11   9      700.29      759.92     28.41 o 
   2  11   9      338.82      337.77     23.04 o 
   3  11   9      230.85      196.79     22.55 o 
   4  11   9      121.91      159.02     22.97 o 
   5  11   9        4.89        9.62     20.93 o 
   6  11   9       27.18       72.73     23.74 o 
   0  12   9     3307.08     3333.86     75.44 o 
   1  12   9      151.46      184.07     20.80 o 
   2  12   9      962.40      967.42     35.21 o 
   3  12   9     1452.33     1576.35     46.13 o 
   4  12   9      550.11      591.31     34.00 o 
   5  12   9     2153.75     2171.51     65.06 o 
   6  12   9      102.09       53.38     27.82 o 
   1  13   9     3384.07     3393.38     55.20 o 
   2  13   9       15.44        8.76     19.71 o 
   3  13   9     2097.31     2069.23     52.61 o 
   4  13   9      958.10      998.49     43.83 o 
   5  13   9     1257.93     1143.76     49.20 o 
   6  13   9       26.74       80.38     25.25 o 
   0  14   9     2288.83     2286.60     80.87 o 
   1  14   9      107.64      100.23     22.00 o 
   2  14   9      478.38      507.03     31.46 o 
   3  14   9     2920.34     2927.89     65.44 o 
   4  14   9       28.86       51.75     23.92 o 
   5  14   9     1636.22     1637.09     60.20 o 
   1  15   9     2891.82     2916.41     62.85 o 
   2  15   9     1040.70     1070.94     44.55 o 
   3  15   9      603.88      635.68     33.56 o 
   4  15   9      866.36      966.63     46.17 o 
   5  15   9      187.62      197.81     34.65 o 
   0  16   9      124.27      172.96     39.37 o 
   1  16   9      563.73      562.70     36.77 o 
   2  16   9      896.59      950.00     43.04 o 
   3  16   9     2014.92     1963.94     63.89 o 
   4  16   9        2.11       41.85     25.26 o 
   1  17   9      484.66      479.72     34.51 o 
   2  17   9       16.31       52.99     20.03 o 
   3  17   9       48.22       53.68     26.41 o 
   0  18   9        4.16       86.68     27.68 o 
   1  18   9        5.21       52.79     20.16 o 
   2  18   9        0.86       12.92     22.94 o 
   0   0  10     8726.48     8796.06    102.28 o 
   1   0  10    31882.25    33695.91    217.25 o 
   2   0  10     6541.65     6881.12     64.39 o 
   3   0  10    17203.94    16828.63    138.78 o 
   4   0  10       62.07       61.07     11.87 o 
   5   0  10     8734.92     7996.54    107.08 o 
   6   0  10      775.42      713.74     53.86 o 
   7   0  10     2603.83     2683.47    133.89 o 
   8   0  10     2280.93     2173.41    111.47 o 
   1   1  10    27292.58    28583.04    135.47 o 
   2   1  10    18958.39    20002.79    104.83 o 
   3   1  10     1053.51      984.05     18.38 o 
   4   1  10     8637.43     8441.83     67.22 o 
   5   1  10      302.64      340.95     19.18 o 
   6   1  10     5248.53     4860.36     74.01 o 
   7   1  10     2502.93     2420.63     79.51 o 
   8   1  10       15.50       28.70     22.95 o 
   0   2  10     5264.66     5312.94     51.29 o 
   1   2  10     3235.93     3317.02     27.29 o 
   2   2  10     9059.53     8876.22     59.34 o 
   3   2  10    13439.35    13643.96     82.67 o 
   4   2  10       15.11       23.42      7.65 o 
   5   2  10     7432.22     7225.92     76.80 o 
   6   2  10       25.54       31.31     17.78 o 
   7   2  10     1837.38     1607.71     63.10 o 
   8   2  10      306.58      344.35     30.15 o 
   1   3  10    32828.87    34185.91    169.52 o 
   2   3  10       21.07       43.39      6.77 o 
   3   3  10     2950.00     3068.11     34.93 o 
   4   3  10      838.85      940.40     23.04 o 
   5   3  10      849.55      910.41     28.29 o 
   6   3  10       21.80       66.85     18.51 o 
   7   3  10     1528.77     1424.16     59.16 o 
   8   3  10        7.31       37.24     24.25 o 
   0   4  10       99.27      121.50     12.15 o 
   1   4  10      112.09      173.64      9.91 o 
   2   4  10     4165.82     4207.02     39.13 o 
   3   4  10      148.15      147.33     10.89 o 
   4   4  10      111.67      112.59     12.88 o 
   5   4  10      160.83      207.52     19.76 o 
   6   4  10        0.99        4.24     19.44 o 
   7   4  10      189.72      225.25     27.07 o 
   8   4  10       25.27       58.54     24.45 o 
   1   5  10     1310.05     1428.94     22.60 o 
   2   5  10      443.14      464.89     15.86 o 
   3   5  10      190.61      212.27     13.46 o 
   4   5  10     1334.56     1412.56     32.12 o 
   5   5  10      294.16      302.41     22.54 o 
   6   5  10      386.65      448.52     33.80 o 
   7   5  10       21.84       69.39     22.08 o 
   8   5  10      221.88      302.86     33.49 o 
   0   6  10     3102.78     3088.19     45.87 o 
   1   6  10     1092.44     1247.44     23.73 o 
   2   6  10     1076.96     1062.85     20.77 o 
   3   6  10     1865.00     1843.00     31.04 o 
   4   6  10       30.08       48.22     12.38 o 
   5   6  10      318.21      359.74     26.49 o 
   6   6  10     1024.80     1087.56     46.17 o 
   7   6  10        6.35       61.72     23.14 o 
   8   6  10      117.25      165.10     28.64 o 
   1   7  10     9074.24     8949.98     67.27 o 
   2   7  10     1039.81     1057.74     24.03 o 
   3   7  10     1526.17     1522.92     30.74 o 
   4   7  10     2580.11     2509.13     43.49 o 
   5   7  10      543.37      591.41     31.01 o 
   6   7  10      390.88      464.27     37.46 o 
   7   7  10      410.88      535.11     41.07 o 
   0   8  10    24656.73    24575.57    193.49 o 
   1   8  10     4243.51     4192.62     43.01 o 
   2   8  10     3394.92     3292.53     36.83 o 
   3   8  10     3690.45     3521.72     45.87 o 
   4   8  10      743.96      837.58     32.59 o 
   5   8  10     2251.77     2396.08     56.50 o 
   6   8  10      449.97      495.78     39.08 o 
   7   8  10      699.74      714.90     58.15 o 
   1   9  10    10949.65    10729.78     76.94 o 
   2   9  10     2467.29     2382.16     38.63 o 
   3   9  10     1696.45     1649.83     38.32 o 
   4   9  10     5221.10     4952.74     66.54 o 
   5   9  10      401.38      411.62     30.10 o 
   6   9  10      864.18      837.03     44.97 o 
   7   9  10     1314.97     1207.46     62.20 o 
   0  10  10     4073.52     3860.00     66.08 o 
   1  10  10      784.23      796.08     25.88 o 
   2  10  10     3231.59     3057.55     44.89 o 
   3  10  10     7079.45     6870.79     77.87 o 
   4  10  10      204.78      188.59     23.04 o 
   5  10  10     2689.76     2704.60     62.82 o 
   6  10  10      379.99      410.75     32.58 o 
   7  10  10      419.58      429.55     42.10 o 
   1  11  10     9998.67     9863.46     90.15 o 
   2  11  10     1733.39     1756.81     41.55 o 
   3  11  10      512.82      506.91     30.28 o 
   4  11  10     2920.69     2865.17     61.54 o 
   5  11  10       29.18       36.57     20.79 o 
   6  11  10     1392.13     1410.75     60.17 o 
   0  12  10     5491.98     5352.49     93.73 o 
   1  12  10      819.61      893.20     30.47 o 
   2  12  10      134.86      149.02     21.71 o 
   3  12  10     2645.28     2647.16     54.98 o 
   4  12  10      169.38      146.42     24.03 o 
   5  12  10     1419.72     1471.96     57.49 o 
   6  12  10        3.58        6.32     26.76 o 
   1  13  10      368.67      393.93     26.99 o 
   2  13  10     2144.56     2004.90     51.35 o 
   3  13  10       37.60       29.63     17.79 o 
   4  13  10     1130.81     1195.95     47.06 o 
   5  13  10       23.38       29.88     22.43 o 
   6  13  10     1332.07     1211.45     61.84 o 
   0  14  10      762.99      740.24     51.83 o 
   1  14  10       65.76       28.96     19.97 o 
   2  14  10      426.24      449.10     30.90 o 
   3  14  10      160.85      124.60     22.16 o 
   4  14  10      113.98      123.83     23.28 o 
   5  14  10       44.86       64.15     25.05 o 
   1  15  10      227.11      200.63     28.95 o 
   2  15  10      444.39      407.01     31.59 o 
   3  15  10       73.83       71.44     21.57 o 
   4  15  10      200.99      229.21     23.65 o 
   5  15  10       32.40       36.21     19.72 o 
   0  16  10       32.68      101.16     35.26 o 
   1  16  10      506.06      505.28     35.94 o 
   2  16  10      162.93      156.78     23.94 o 
   3  16  10      266.41      339.08     31.53 o 
   4  16  10      108.37      145.24     23.17 o 
   1  17  10      820.94      891.42     43.50 o 
   2  17  10      111.87      165.31     24.70 o 
   3  17  10      586.69      647.94     37.68 o 
   0  18  10      487.67      563.47     48.75 o 
   1  18  10      332.60      335.54     29.07 o 
   2  18  10      517.71      604.89     33.65 o 
   1   1  11     1496.41     1470.16     18.09 o 
   2   1  11     1222.68     1336.62     19.86 o 
   3   1  11     1786.45     1973.26     25.03 o 
   4   1  11      360.06      406.31     17.88 o 
   5   1  11      309.61      355.18     19.18 o 
   6   1  11      629.86      687.40     37.52 o 
   7   1  11        9.17       56.75     23.52 o 
   8   1  11       31.22       41.52     23.52 o 
   0   2  11    11254.43    10635.76     85.99 o 
   1   2  11      517.69      555.28     13.36 o 
   2   2  11    22056.99    22868.39    121.70 o 
   3   2  11      206.51      197.06     10.15 o 
   4   2  11        9.49       31.63      7.61 o 
   5   2  11      167.10      205.49     20.91 o 
   6   2  11     1453.72     1492.57     48.81 o 
   7   2  11        5.16        0.78     23.23 o 
   8   2  11     1902.88     1874.22     69.12 o 
   1   3  11     5549.30     5810.89     44.30 o 
   2   3  11      515.33      408.39     12.88 o 
   3   3  11       63.92      113.09      8.94 o 
   4   3  11    10420.17    10303.75     80.32 o 
   5   3  11        6.07       15.32     12.98 o 
   6   3  11     1128.30     1233.13     46.75 o 
   7   3  11      303.56      312.78     30.88 o 
   8   3  11       52.13       57.61     24.76 o 
   0   4  11    30322.51    30355.76    217.22 o 
   1   4  11     1712.09     1681.45     23.47 o 
   2   4  11    14103.89    13899.23     84.92 o 
   3   4  11     1061.94     1143.08     23.40 o 
   4   4  11      904.89      911.56     27.40 o 
   5   4  11       95.89      134.47     17.57 o 
   6   4  11     4151.70     3992.68     68.98 o 
   7   4  11      337.79      306.39     34.66 o 
   8   4  11     2108.81     2200.96     89.33 o 
   1   5  11     5983.61     6295.95     48.67 o 
   2   5  11    16226.79    16325.72     96.24 o 
   3   5  11      176.84      226.02     14.17 o 
   4   5  11    15075.27    14366.83    103.34 o 
   5   5  11        1.33      -11.96     14.12 o 
   6   5  11     7222.71     6697.26    108.04 o 
   7   5  11       29.99       13.55     21.76 o 
   8   5  11      258.43      337.80     38.37 o 
   0   6  11     6518.91     5865.17     67.58 o 
   1   6  11     1446.56     1499.90     25.65 o 
   2   6  11     1016.07      838.53     21.23 o 
   3   6  11       35.31       42.39     10.40 o 
   4   6  11      134.53      157.66     15.59 o 
   5   6  11        7.22       28.59     16.70 o 
   6   6  11     2605.69     2580.68     66.80 o 
   7   6  11       51.94       51.41     23.93 o 
   8   6  11     3458.53     3235.97    118.15 o 
   1   7  11     1502.11     1704.41     28.93 o 
   2   7  11     5117.88     4798.81     48.39 o 
   3   7  11      587.80      676.84     21.84 o 
   4   7  11     9857.11     9669.73     86.82 o 
   5   7  11      175.31      178.58     23.44 o 
   6   7  11     5072.14     4807.13     88.81 o 
   7   7  11       13.52       51.41     22.20 o 
   0   8  11     1365.68     1304.59     36.95 o 
   1   8  11      828.51      951.23     26.28 o 
   2   8  11     3082.25     2866.41     37.00 o 
   3   8  11       66.68       88.76     16.35 o 
   4   8  11      114.70      109.24     17.39 o 
   5   8  11      236.30      251.95     27.42 o 
   6   8  11     1377.61     1294.62     56.84 o 
   7   8  11       25.70       24.42     34.12 o 
   1   9  11     2260.56     2379.77     34.69 o 
   2   9  11      340.55      369.96     20.36 o 
   3   9  11      338.99      331.28     22.00 o 
   4   9  11       67.30       41.53     19.55 o 
   5   9  11      263.19      262.84     25.99 o 
   6   9  11       73.67       60.88     21.84 o 
   7   9  11       72.31       96.07     28.28 o 
   0  10  11        7.39       26.56     15.37 o 
   1  10  11        1.45       26.89     13.33 o 
   2  10  11       39.02       66.09     13.59 o 
   3  10  11       23.82       27.94     16.48 o 
   4  10  11        1.32        1.30     18.19 o 
   5  10  11        0.24       45.94     18.25 o 
   6  10  11        4.84        7.59     22.47 o 
   7  10  11       40.79       82.77     26.25 o 
   1  11  11       47.37       70.00     16.34 o 
   2  11  11     2076.48     2039.91     46.09 o 
   3  11  11       61.62       45.53     18.78 o 
   4  11  11     2619.83     2613.50     59.04 o 
   5  11  11      148.59      129.85     26.73 o 
   6  11  11      527.41      586.83     39.82 o 
   0  12  11     9433.50     8994.00    125.61 o 
   1  12  11      664.84      684.64     28.71 o 
   2  12  11     3031.29     2837.67     53.10 o 
   3  12  11      149.68      130.68     20.29 o 
   4  12  11      229.38      255.44     26.21 o 
   5  12  11        2.58       45.13     23.59 o 
   6  12  11      271.97      353.99     42.21 o 
   1  13  11      253.24      222.75     25.04 o 
   2  13  11      929.91      993.16     40.00 o 
   3  13  11       14.52      -12.82     19.59 o 
   4  13  11     2790.81     2684.90     66.18 o 
   5  13  11      146.23      120.59     24.13 o 
   6  13  11      424.64      468.48     32.41 o 
   0  14  11     6383.50     6150.86    111.82 o 
   1  14  11       82.38      100.08     20.77 o 
   2  14  11     7313.49     6981.86     85.72 o 
   3  14  11      104.69      133.98     25.21 o 
   4  14  11      315.60      308.34     28.97 o 
   5  14  11      243.30      236.18     25.12 o 
   1  15  11       44.92       30.52     23.65 o 
   2  15  11     1484.58     1525.68     51.68 o 
   3  15  11        8.27       30.53     20.62 o 
   4  15  11     1862.79     1937.02     63.80 o 
   0  16  11     1473.77     1637.05     76.24 o 
   1  16  11      679.66      637.44     38.43 o 
   2  16  11      806.23      780.64     42.71 o 
   3  16  11       38.73       44.79     22.88 o 
   4  16  11       75.59      120.78     28.83 o 
   1  17  11      263.28      318.17     30.82 o 
   2  17  11      191.85      168.91     27.92 o 
   3  17  11        2.18       34.64     20.88 o 
   0  18  11      667.53      657.94     64.41 o 
   1  18  11       28.91        9.94     25.58 o 
   0   0  12     8076.52     7986.29    100.76 o 
   1   0  12       94.68      157.46     12.10 o 
   2   0  12     3234.95     3470.27     50.11 o 
   3   0  12    36765.30    37624.06    266.61 o 
   4   0  12      403.41      341.27     19.10 o 
   5   0  12    30520.01    29831.29    278.27 o 
   6   0  12      146.75      155.14     36.24 o 
   7   0  12     2071.75     1874.78     92.18 o 
   8   0  12      174.39      160.68     38.61 o 
   1   1  12    20045.23    20678.32    105.76 o 
   2   1  12      999.34     1002.92     19.34 o 
   3   1  12     3695.45     3673.24     38.02 o 
   4   1  12      247.33      280.45     14.70 o 
   5   1  12     1206.06     1222.30     35.69 o 
   6   1  12      108.47      136.21     24.64 o 
   7   1  12     3469.79     3228.20     77.11 o 
   8   1  12       15.81        1.64     22.48 o 
   0   2  12      135.36      208.54     12.63 o 
   1   2  12    10541.84    10917.89     66.71 o 
   2   2  12      100.74      163.17      9.66 o 
   3   2  12    16360.39    16212.47    101.01 o 
   4   2  12      384.09      389.97     14.57 o 
   5   2  12     5122.99     4858.68     62.82 o 
   6   2  12      172.82      184.95     22.03 o 
   7   2  12     3431.92     3259.06     75.77 o 
   8   2  12       85.55      163.06     27.21 o 
   1   3  12    12513.66    12593.55     75.33 o 
   2   3  12     4842.84     5097.60     44.09 o 
   3   3  12      625.24      540.88     17.07 o 
   4   3  12      103.36      145.32     11.29 o 
   5   3  12       79.39       73.56     16.08 o 
   6   3  12       51.11       51.95     19.57 o 
   7   3  12     2961.60     2878.41     77.96 o 
   8   3  12        0.03       14.04     23.92 o 
   0   4  12       39.12       26.97      9.41 o 
   1   4  12      737.40      813.81     17.45 o 
   2   4  12     5239.58     5582.05     46.68 o 
   3   4  12     5095.42     5243.10     46.94 o 
   4   4  12        8.61       12.12      9.11 o 
   5   4  12     1071.34     1182.74     36.39 o 
   6   4  12       88.96      129.14     22.72 o 
   7   4  12      216.18      235.79     29.88 o 
   8   4  12        0.26       42.21     31.14 o 
   1   5  12        1.47       17.64      7.89 o 
   2   5  12     3666.65     3912.21     40.52 o 
   3   5  12      549.38      622.27     19.90 o 
   4   5  12       14.02       19.22     13.80 o 
   5   5  12      876.19      869.29     33.63 o 
   6   5  12      955.10      969.04     46.15 o 
   7   5  12       79.82      134.77     25.91 o 
   8   5  12       52.70      127.75     25.87 o 
   0   6  12      214.92      229.81     17.60 o 
   1   6  12       71.42       43.08      9.98 o 
   2   6  12       18.08       21.22      7.84 o 
   3   6  12      558.31      528.45     20.12 o 
   4   6  12      364.58      354.48     22.06 o 
   5   6  12       40.07       62.87     18.58 o 
   6   6  12      317.70      323.02     29.92 o 
   7   6  12        3.42       70.04     23.29 o 
   1   7  12     7582.90     7166.48     58.79 o 
   2   7  12      535.16      613.91     20.74 o 
   3   7  12     6415.29     6475.39     64.59 o 
   4   7  12      214.28      230.16     22.25 o 
   5   7  12     1470.91     1340.02     45.40 o 
   6   7  12      568.32      557.05     38.11 o 
   7   7  12     1187.07     1148.13     62.12 o 
   0   8  12     2880.39     2618.30     47.27 o 
   1   8  12     1756.74     1658.58     31.12 o 
   2   8  12      848.88      878.96     23.94 o 
   3   8  12     6462.41     6183.19     64.89 o 
   4   8  12      335.52      372.86     26.52 o 
   5   8  12     8302.76     7812.96     96.34 o 
   6   8  12      179.01      151.46     23.89 o 
   7   8  12      303.96      282.23     35.89 o 
   1   9  12    16023.67    15475.85    105.28 o 
   2   9  12       21.23       13.28     11.59 o 
   3   9  12     1325.25     1360.25     35.77 o 
   4   9  12      362.43      405.34     27.84 o 
   5   9  12      465.07      571.04     35.37 o 
   6   9  12        3.93       -9.13     24.79 o 
   7   9  12     2114.66     2143.04     79.43 o 
   0  10  12     2984.57     2979.74     55.39 o 
   1  10  12     2304.84     2301.25     39.19 o 
   2  10  12      176.50      203.97     19.80 o 
   3  10  12     5755.05     5522.47     65.94 o 
   4  10  12      207.53      248.12     24.75 o 
   5  10  12     5733.67     5373.57     82.35 o 
   6  10  12        4.72       15.97     24.49 o 
   7  10  12      745.67      745.10     50.49 o 
   1  11  12     4818.46     4689.27     57.46 o 
   2  11  12     1920.61     1949.43     45.15 o 
   3  11  12     2006.02     1960.11     46.44 o 
   4  11  12       36.59       39.46     21.63 o 
   5  11  12       57.71       68.49     21.70 o 
   6  11  12      359.22      413.68     34.14 o 
   0  12  12      620.08      693.49     44.98 o 
   1  12  12      885.80      955.20     34.25 o 
   2  12  12      227.44      217.87     23.02 o 
   3  12  12     2594.50     2473.83     54.03 o 
   4  12  12       63.16       58.72     22.77 o 
   5  12  12     1642.69     1693.79     59.20 o 
   6  12  12        9.76      -19.71     22.39 o 
   1  13  12       92.49       81.97     19.74 o 
   2  13  12       19.26       31.51     20.54 o 
   3  13  12      304.07      263.51     26.82 o 
   4  13  12       15.21       62.80     22.14 o 
   5  13  12      105.08      143.94     24.45 o 
   0  14  12       43.65       69.44     30.91 o 
   1  14  12       16.88        5.57     21.66 o 
   2  14  12      318.36      369.50     28.80 o 
   3  14  12       84.80       62.94     22.56 o 
   4  14  12       92.17       88.52     20.82 o 
   5  14  12      149.36      187.68     23.41 o 
   1  15  12      273.84      308.98     30.74 o 
   2  15  12      201.66      185.32     28.31 o 
   3  15  12      138.82       79.57     23.13 o 
   4  15  12       54.00       92.71     24.72 o 
   0  16  12        2.96        6.27     32.62 o 
   1  16  12      346.85      353.42     33.57 o 
   2  16  12        0.65      -31.15     20.76 o 
   3  16  12     1163.26     1212.44     52.20 o 
   4  16  12        6.78       39.76     21.84 o 
   1  17  12     2540.45     2509.98     69.13 o 
   2  17  12        0.91       19.17     20.75 o 
   3  17  12      550.83      586.26     37.67 o 
   0  18  12       45.73       45.98     33.63 o 
   1  18  12       50.83       63.15     22.08 o 
   1   1  13     5441.62     5283.62     39.22 o 
   2   1  13     2115.54     2201.78     27.33 o 
   3   1  13     1006.52      931.06     20.59 o 
   4   1  13      207.72      294.16     11.32 o 
   5   1  13      179.51      212.59     20.81 o 
   6   1  13     1632.98     1578.86     54.41 o 
   7   1  13      331.32      322.25     30.80 o 
   8   1  13       87.54       30.78     23.13 o 
   0   2  13    11773.37    11713.20     96.00 o 
   1   2  13      923.78     1228.40     20.46 o 
   2   2  13      231.85      361.12     14.66 o 
   3   2  13     1349.38     1445.92     24.40 o 
   4   2  13      138.97      156.03     10.37 o 
   5   2  13      160.86      207.03     20.79 o 
   6   2  13       33.98       44.49     20.97 o 
   7   2  13       32.10       60.63     21.88 o 
   8   2  13      604.80      650.36     44.86 o 
   1   3  13     9938.29     9532.45     61.96 o 
   2   3  13     5755.19     5853.46     49.55 o 
   3   3  13     3113.61     3004.92     35.23 o 
   4   3  13    11910.36    11654.35     89.41 o 
   5   3  13     1073.26     1101.21     36.86 o 
   6   3  13     2135.39     2190.66     58.39 o 
   7   3  13      756.35      730.06     40.51 o 
   8   3  13      244.87      353.19     45.31 o 
   0   4  13     8885.58     8438.50     81.72 o 
   1   4  13     3290.22     3255.63     34.33 o 
   2   4  13    11009.42    11020.57     76.05 o 
   3   4  13     3720.79     3551.79     37.84 o 
   4   4  13       34.35       48.79     12.90 o 
   5   4  13     5359.48     5119.95     65.10 o 
   6   4  13     2741.48     2569.36     60.40 o 
   7   4  13      709.30      656.15     39.15 o 
   8   4  13     1574.34     1549.66     66.66 o 
   1   5  13     9431.85     9325.99     64.40 o 
   2   5  13    18891.89    19023.96    114.25 o 
   3   5  13      801.69      783.79     21.02 o 
   4   5  13    11214.32    11005.53     89.38 o 
   5   5  13       21.98       30.98     15.16 o 
   6   5  13     3621.49     3424.05     75.53 o 
   7   5  13      355.22      338.73     33.66 o 
   8   5  13      364.87      389.02     42.25 o 
   0   6  13    18051.91    17217.73    142.55 o 
   1   6  13     1740.00     1699.38     27.12 o 
   2   6  13     3273.78     3053.04     35.39 o 
   3   6  13     6965.45     6807.79     61.01 o 
   4   6  13       13.25        6.05     12.47 o 
   5   6  13     3115.95     2967.88     57.49 o 
   6   6  13      300.52      358.58     34.77 o 
   7   6  13      924.35      931.40     54.93 o 
   1   7  13     7320.30     7283.90     59.98 o 
   2   7  13     5165.47     4987.18     48.40 o 
   3   7  13     2202.51     2186.41     39.50 o 
   4   7  13     4707.68     4531.47     63.15 o 
   5   7  13      286.28      290.58     26.95 o 
   6   7  13     2125.24     2183.53     70.15 o 
   7   7  13      762.60      747.97     50.68 o 
   0   8  13     1358.09     1359.49     37.31 o 
   1   8  13       71.37       71.85     13.34 o 
   2   8  13      881.65      816.22     24.20 o 
   3   8  13     1018.90      954.88     31.99 o 
   4   8  13       59.65       62.18     18.49 o 
   5   8  13      235.36      314.49     28.27 o 
   6   8  13      298.06      324.73     33.63 o 
   7   8  13        7.56        8.35     25.77 o 
   1   9  13      610.02      673.86     24.67 o 
   2   9  13      910.02      969.29     31.15 o 
   3   9  13      241.56      272.15     21.10 o 
   4   9  13      897.22      914.70     38.02 o 
   5   9  13       71.67       72.68     24.13 o 
   6   9  13      286.37      271.57     32.69 o 
   7   9  13       34.89       74.67     27.71 o 
   0  10  13      442.95      455.74     32.55 o 
   1  10  13        2.68       15.38     12.79 o 
   2  10  13     1362.07     1350.95     36.16 o 
   3  10  13      820.17      853.14     33.25 o 
   4  10  13        0.59        1.24     20.18 o 
   5  10  13       12.75       96.37     25.96 o 
   6  10  13        4.28      -11.87     22.66 o 
   1  11  13      487.68      535.14     26.89 o 
   2  11  13      181.36      212.20     20.74 o 
   3  11  13        2.08       37.00     17.47 o 
   4  11  13     1426.41     1345.82     48.60 o 
   5  11  13        2.16       -2.40     21.51 o 
   6  11  13      168.03      201.33     28.16 o 
   0  12  13    11034.86    10430.84    138.33 o 
   1  12  13     1013.04     1017.06     34.30 o 
   2  12  13     3252.98     3003.18     54.56 o 
   3  12  13     1241.52     1276.05     44.82 o 
   4  12  13      191.21      139.71     24.40 o 
   5  12  13     1725.59     1800.13     67.74 o 
   6  12  13      644.46      707.92     41.03 o 
   1  13  13     2309.35     2432.37     54.76 o 
   2  13  13     3263.67     3087.41     61.19 o 
   3  13  13      620.49      581.61     35.59 o 
   4  13  13     1937.54     1857.75     58.43 o 
   5  13  13     1030.40     1061.38     47.36 o 
   0  14  13     4812.63     4731.28     98.57 o 
   1  14  13       29.29       -4.51     20.36 o 
   2  14  13     1071.06     1123.18     47.10 o 
   3  14  13      566.33      673.54     39.39 o 
   4  14  13       68.45       87.81     21.72 o 
   5  14  13      712.93      776.35     37.23 o 
   1  15  13     1596.54     1651.62     56.00 o 
   2  15  13     1023.59     1037.06     47.33 o 
   3  15  13      412.46      412.28     33.50 o 
   4  15  13      920.14      899.63     45.44 o 
   0  16  13     1791.23     1793.74     76.60 o 
   1  16  13      242.35      260.47     29.90 o 
   2  16  13      943.44      955.55     48.61 o 
   3  16  13     1072.46      983.58     48.53 o 
   1  17  13      135.17      187.03     27.15 o 
   2  17  13      220.90      205.90     24.83 o 
   0  18  13      319.97      394.74     47.02 o 
   1  18  13       56.48      108.49     23.55 o 
   0   0  14    31425.33    32672.11    310.68 o 
   1   0  14       33.06        1.79      7.71 o 
   2   0  14    16450.84    16373.66    135.86 o 
   3   0  14     5073.04     5059.61     70.74 o 
   4   0  14     2942.93     2806.66     48.40 o 
   5   0  14     2751.36     2630.81     76.18 o 
   6   0  14     2774.31     2629.89     92.91 o 
   7   0  14      312.18      328.98     44.11 o 
   8   0  14     1288.59     1295.38     85.94 o 
   1   1  14     1603.32     1456.95     20.14 o 
   2   1  14     2046.74     1827.07     24.43 o 
   3   1  14     1863.01     1945.71     26.47 o 
   4   1  14     7644.33     7320.07     65.42 o 
   5   1  14     1228.94     1237.84     39.95 o 
   6   1  14      861.20      898.84     43.22 o 
   7   1  14      867.66      894.90     46.96 o 
   8   1  14        8.10       50.25     20.95 o 
   0   2  14     6950.20     6165.12     62.85 o 
   1   2  14     2215.60     2219.08     26.75 o 
   2   2  14     4794.94     4484.59     40.32 o 
   3   2  14      720.79      769.90     21.71 o 
   4   2  14       19.81       22.48     11.74 o 
   5   2  14     3769.12     3616.08     57.83 o 
   6   2  14      654.17      760.56     40.11 o 
   7   2  14      292.32      319.17     31.22 o 
   8   2  14      791.64      766.68     48.39 o 
   1   3  14      367.19      434.33     14.36 o 
   2   3  14      484.12      599.88     18.00 o 
   3   3  14      178.58      211.86     13.56 o 
   4   3  14      299.20      347.04     19.45 o 
   5   3  14        0.65       -0.08     14.34 o 
   6   3  14     1126.46     1184.29     48.10 o 
   7   3  14      229.22      253.25     21.97 o 
   8   3  14      112.49      142.80     30.17 o 
   0   4  14     1117.14      996.27     27.17 o 
   1   4  14     2783.01     3036.34     33.93 o 
   2   4  14     4243.54     4348.84     43.90 o 
   3   4  14      228.74      249.45     14.98 o 
   4   4  14       10.23        3.65     11.06 o 
   5   4  14     1738.40     1847.33     45.58 o 
   6   4  14      206.71      278.43     26.77 o 
   7   4  14       34.50       92.14     20.64 o 
   8   4  14       68.19       17.81     25.76 o 
   1   5  14      236.58      270.00     14.88 o 
   2   5  14      266.63      239.19     14.36 o 
   3   5  14       13.49       34.02      9.96 o 
   4   5  14      571.10      592.64     25.13 o 
   5   5  14        8.98       31.22     15.51 o 
   6   5  14      716.68      779.37     41.09 o 
   7   5  14        4.71       40.58     23.03 o 
   0   6  14      177.11      118.69     13.85 o 
   1   6  14      155.92      226.37     13.80 o 
   2   6  14     2839.65     2708.64     35.89 o 
   3   6  14      328.54      344.12     18.08 o 
   4   6  14      326.01      375.50     22.96 o 
   5   6  14      384.33      368.63     26.96 o 
   6   6  14      393.29      441.20     35.87 o 
   7   6  14        3.86      -10.24     27.48 o 
   1   7  14     2378.32     2355.53     33.54 o 
   2   7  14     1986.39     1897.77     31.25 o 
   3   7  14       37.94       36.24     12.96 o 
   4   7  14     3573.09     3552.33     55.81 o 
   5   7  14       21.60      -14.10     18.14 o 
   6   7  14     1630.74     1616.42     68.14 o 
   7   7  14      288.12      295.62     35.69 o 
   0   8  14    21231.94    21197.62    222.74 o 
   1   8  14     1120.67     1163.80     28.28 o 
   2   8  14     4224.07     3851.78     47.39 o 
   3   8  14     3961.96     3712.76     51.75 o 
   4   8  14      515.09      566.30     30.93 o 
   5   8  14     1486.67     1463.13     52.33 o 
   6   8  14     1842.25     1856.03     72.42 o 
   7   8  14      513.81      479.17     40.92 o 
   1   9  14     6636.96     6342.23     60.27 o 
   2   9  14     4835.00     4590.42     54.26 o 
   3   9  14     1262.87     1304.45     35.05 o 
   4   9  14     5727.96     5431.37     79.02 o 
   5   9  14        1.53      -30.89     20.59 o 
   6   9  14     1332.76     1309.71     63.35 o 
   7   9  14     1119.08     1060.20     59.41 o 
   0  10  14     3542.88     3416.68     65.23 o 
   1  10  14       47.16       19.86     13.14 o 
   2  10  14     5537.65     5130.07     59.68 o 
   3  10  14     3047.74     2931.45     50.71 o 
   4  10  14      253.32      236.90     28.39 o 
   5  10  14     1670.07     1632.85     57.80 o 
   6  10  14     1485.92     1439.26     61.51 o 
   1  11  14      858.90      771.60     30.44 o 
   2  11  14      900.12      970.47     32.80 o 
   3  11  14      699.11      712.72     36.49 o 
   4  11  14     4940.80     4813.74     80.05 o 
   5  11  14      242.79      261.10     30.19 o 
   6  11  14     1843.66     1891.78     67.96 o 
   0  12  14     2562.47     2606.09     72.53 o 
   1  12  14      393.86      381.63     23.83 o 
   2  12  14     1226.45     1292.72     45.26 o 
   3  12  14      723.30      732.91     38.43 o 
   4  12  14        1.48       -3.88     20.79 o 
   5  12  14      324.62      344.20     31.63 o 
   6  12  14       42.72       87.36     22.06 o 
   1  13  14      545.26      585.71     32.54 o 
   2  13  14      154.11      139.46     25.27 o 
   3  13  14       13.75        7.38     23.03 o 
   4  13  14      145.26      199.54     24.92 o 
   5  13  14        3.76       -5.62     23.04 o 
   0  14  14      904.99      966.20     55.85 o 
   1  14  14        0.05        0.82     21.76 o 
   2  14  14      727.92      677.30     40.16 o 
   3  14  14       80.32       70.64     24.39 o 
   4  14  14      400.08      402.17     36.08 o 
   5  14  14       13.44       55.47     24.05 o 
   1  15  14      585.26      637.32     38.58 o 
   2  15  14      378.46      387.02     33.08 o 
   3  15  14      126.00       80.89     23.52 o 
   4  15  14      190.55      247.16     30.01 o 
   0  16  14      872.91      889.13     65.75 o 
   1  16  14       11.89       -4.10     21.99 o 
   2  16  14      231.72      297.07     29.52 o 
   3  16  14      241.41      292.24     29.08 o 
   1  17  14      295.74      325.41     31.08 o 
   2  17  14      421.58      494.10     33.37 o 
   0  18  14      271.17      251.73     39.70 o 
   1   1  15    10635.96    10827.05     66.55 o 
   2   1  15        5.42       15.13      7.94 o 
   3   1  15       44.05       39.34      7.38 o 
   4   1  15      174.66      233.52     16.12 o 
   5   1  15      851.29      822.19     33.00 o 
   6   1  15      150.62      152.44     25.53 o 
   7   1  15      492.63      434.48     34.11 o 
   8   1  15        8.14       20.07     19.33 o 
   0   2  15     1024.43      946.62     24.62 o 
   1   2  15     2716.44     2578.92     29.13 o 
   2   2  15      124.12      120.39      9.97 o 
   3   2  15     3840.98     3580.62     38.96 o 
   4   2  15     1285.64     1360.46     32.33 o 
   5   2  15      634.87      690.80     32.92 o 
   6   2  15       70.32      104.25     24.35 o 
   7   2  15      682.89      790.89     41.42 o 
   8   2  15       61.18      120.64     28.74 o 
   1   3  15    36707.29    37745.19    187.52 o 
   2   3  15      963.84     1046.16     20.65 o 
   3   3  15     6253.73     6258.22     55.16 o 
   4   3  15       59.32       64.34     11.91 o 
   5   3  15       78.73       61.64     16.36 o 
   6   3  15      491.72      538.81     35.44 o 
   7   3  15     1928.53     1877.30     60.63 o 
   8   3  15       20.58      106.77     28.94 o 
   0   4  15     2534.58     2548.11     39.52 o 
   1   4  15     5883.25     6055.05     50.85 o 
   2   4  15      192.00      200.67     11.25 o 
   3   4  15    15700.05    15307.66    103.56 o 
   4   4  15      385.26      415.98     21.46 o 
   5   4  15    14220.07    13699.49    120.59 o 
   6   4  15       50.31       74.25     21.07 o 
   7   4  15     1283.83     1287.55     64.71 o 
   1   5  15    31005.82    31661.61    166.36 o 
   2   5  15     1088.84     1212.78     25.79 o 
   3   5  15     3358.83     3254.44     40.58 o 
   4   5  15      211.94      267.77     18.73 o 
   5   5  15      854.62      901.45     35.33 o 
   6   5  15       40.42       21.08     22.37 o 
   7   5  15     1656.57     1618.55     66.88 o 
   0   6  15     4447.76     4048.24     56.19 o 
   1   6  15     2563.45     2311.55     31.43 o 
   2   6  15     3655.90     3687.44     42.19 o 
   3   6  15     9734.23     9367.68     77.92 o 
   4   6  15      334.97      321.64     22.06 o 
   5   6  15     4387.93     4361.10     66.70 o 
   6   6  15     1129.56     1016.27     52.74 o 
   7   6  15     1186.04     1284.69     59.54 o 
   1   7  15    11981.83    11865.14     81.98 o 
   2   7  15       50.91       38.75     11.96 o 
   3   7  15     3270.48     3159.61     45.09 o 
   4   7  15      621.60      626.94     29.28 o 
   5   7  15        6.78      -27.54     18.36 o 
   6   7  15       47.17       56.52     31.35 o 
   7   7  15      300.48      391.44     41.90 o 
   0   8  15      645.89      629.61     25.56 o 
   1   8  15      499.59      535.00     21.87 o 
   2   8  15      167.96      171.65     15.94 o 
   3   8  15     2215.85     2163.42     42.46 o 
   4   8  15       97.40       66.58     20.04 o 
   5   8  15      829.78      797.91     41.15 o 
   6   8  15      192.10      136.97     32.23 o 
   7   8  15      513.75      521.62     45.63 o 
   1   9  15     3276.59     3275.33     43.51 o 
   2   9  15      352.13      399.23     23.86 o 
   3   9  15      146.99      133.85     19.12 o 
   4   9  15       54.16       51.76     20.93 o 
   5   9  15      143.23       96.64     25.07 o 
   6   9  15      192.60      196.32     32.60 o 
   7   9  15      156.70      214.58     29.50 o 
   0  10  15      279.96      282.47     29.06 o 
   1  10  15       37.46       29.51     14.82 o 
   2  10  15      188.71      233.20     19.54 o 
   3  10  15      794.14      853.18     33.96 o 
   4  10  15      230.64      195.79     26.47 o 
   5  10  15       92.60       89.92     25.44 o 
   6  10  15      115.39      100.18     30.69 o 
   1  11  15      408.27      476.13     25.36 o 
   2  11  15      427.45      412.89     25.33 o 
   3  11  15       17.49        0.29     20.54 o 
   4  11  15        7.93        8.07     22.14 o 
   5  11  15      491.49      498.21     36.40 o 
   6  11  15       22.26       27.37     25.64 o 
   0  12  15        1.93        5.70     25.60 o 
   1  12  15     1693.41     1748.05     45.03 o 
   2  12  15      165.96      104.53     22.05 o 
   3  12  15     3167.14     3118.69     63.46 o 
   4  12  15       44.90       55.64     21.78 o 
   5  12  15     2545.66     2728.95     73.46 o 
   6  12  15        0.23        2.01     21.07 o 
   1  13  15     5087.49     4956.32     72.36 o 
   2  13  15      402.58      413.50     31.33 o 
   3  13  15      417.98      462.81     35.11 o 
   4  13  15      707.39      663.37     37.36 o 
   5  13  15      305.23      255.35     28.71 o 
   0  14  15      173.42       96.91     29.21 o 
   1  14  15      697.93      729.18     38.59 o 
   2  14  15       54.06       -2.45     20.97 o 
   3  14  15     3637.48     3583.37     75.77 o 
   4  14  15       14.10      -28.50     22.31 o 
   5  14  15     2243.51     2171.41     72.09 o 
   1  15  15     4464.05     4487.99     81.05 o 
   2  15  15       32.28       24.58     21.17 o 
   3  15  15      216.01      198.85     29.92 o 
   4  15  15      140.09      115.98     23.52 o 
   0  16  15      186.40      153.33     43.10 o 
   1  16  15      581.81      585.27     37.29 o 
   2  16  15      195.37      174.82     26.11 o 
   3  16  15     1530.94     1760.33     65.00 o 
   1  17  15      689.52      781.36     38.99 o 
   2  17  15       41.89       56.23     24.13 o 
   0   0  16    19282.57    18233.48    231.40 o 
   1   0  16      245.97      226.99     16.24 o 
   2   0  16    21683.29    21476.73    171.08 o 
   3   0  16     7710.04     7812.74     94.10 o 
   4   0  16     1135.23     1164.00     39.51 o 
   5   0  16    12665.77    11975.82    164.76 o 
   6   0  16     3292.33     3080.38     97.68 o 
   7   0  16      107.37      115.94     34.18 o 
   8   0  16      657.92      740.30     62.32 o 
   1   1  16      202.92      237.51     10.38 o 
   2   1  16     5469.28     5027.01     45.68 o 
   3   1  16      517.39      603.62     16.89 o 
   4   1  16    14421.18    13821.77    107.48 o 
   5   1  16      831.22      806.45     36.53 o 
   6   1  16     2631.86     2636.91     66.21 o 
   7   1  16      308.84      325.41     30.77 o 
   8   1  16       21.54       85.96     34.64 o 
   0   2  16    30413.19    31266.04    216.99 o 
   1   2  16     2645.98     2676.14     30.68 o 
   2   2  16     4796.59     4654.66     42.10 o 
   3   2  16      819.79      854.52     20.22 o 
   4   2  16      582.47      632.77     26.73 o 
   5   2  16      819.71      948.04     37.77 o 
   6   2  16      427.22      413.98     32.10 o 
   7   2  16      630.33      604.90     35.91 o 
   8   2  16     1713.41     1631.41     75.97 o 
   1   3  16     2208.36     2241.53     29.18 o 
   2   3  16     5868.41     5727.13     48.19 o 
   3   3  16     1233.99     1166.04     25.78 o 
   4   3  16     1608.51     1667.90     39.09 o 
   5   3  16      682.12      681.07     31.68 o 
   6   3  16      963.60     1050.92     45.56 o 
   7   3  16      237.13      256.26     28.37 o 
   0   4  16      484.78      454.94     19.87 o 
   1   4  16        0.32        0.11      8.78 o 
   2   4  16        8.35       20.71      7.17 o 
   3   4  16      434.34      479.94     19.88 o 
   4   4  16      602.12      638.64     24.53 o 
   5   4  16        7.00       48.41     15.97 o 
   6   4  16      113.21      104.30     23.53 o 
   7   4  16      151.96      129.45     28.80 o 
   1   5  16        5.65        9.14     10.04 o 
   2   5  16      988.86     1188.74     25.57 o 
   3   5  16      648.71      706.98     21.75 o 
   4   5  16       43.97       45.01     13.36 o 
   5   5  16      483.12      470.03     30.36 o 
   6   5  16      132.42      102.46     25.40 o 
   7   5  16      110.39      139.90     28.45 o 
   0   6  16      736.97      621.14     24.70 o 
   1   6  16     1025.54     1147.53     26.74 o 
   2   6  16      534.34      527.40     16.26 o 
   3   6  16       55.77       25.03     13.25 o 
   4   6  16       72.80       65.22     14.03 o 
   5   6  16      395.08      346.69     31.75 o 
   6   6  16      144.74      175.26     27.58 o 
   7   6  16       42.13       93.97     25.73 o 
   1   7  16      538.04      581.04     20.13 o 
   2   7  16     3712.60     3693.18     44.27 o 
   3   7  16      946.06     1027.56     32.73 o 
   4   7  16     6341.05     6034.14     73.96 o 
   5   7  16      230.73      152.63     23.25 o 
   6   7  16     1703.48     1570.91     67.58 o 
   7   7  16      130.32      106.91     31.31 o 
   0   8  16    10747.94    10726.16    115.15 o 
   1   8  16      267.04      268.95     17.19 o 
   2   8  16     5201.28     4810.90     54.64 o 
   3   8  16        6.21       19.26     14.55 o 
   4   8  16       24.92       -5.19     17.84 o 
   5   8  16      445.69      462.55     34.17 o 
   6   8  16     1325.88     1247.87     62.27 o 
   7   8  16        7.44       29.52     28.53 o 
   1   9  16     1138.15     1162.59     29.33 o 
   2   9  16     4450.82     4267.22     54.89 o 
   3   9  16        4.92        2.20     16.85 o 
   4   9  16     5520.48     5300.01     72.44 o 
   5   9  16        7.53       -1.92     20.92 o 
   6   9  16     3163.52     3088.70     90.45 o 
   0  10  16     5974.63     5699.99     85.24 o 
   1  10  16      475.29      495.68     24.78 o 
   2  10  16     4381.33     4415.22     58.06 o 
   3  10  16      136.70      137.43     20.89 o 
   4  10  16        2.50       30.73     20.99 o 
   5  10  16       29.72       33.33     22.85 o 
   6  10  16      430.06      496.04     42.93 o 
   1  11  16      310.23      292.53     25.25 o 
   2  11  16     2750.28     2850.43     53.17 o 
   3  11  16      120.34      119.30     22.65 o 
   4  11  16     2919.51     2900.59     65.78 o 
   5  11  16       41.37       78.02     23.40 o 
   6  11  16     1286.41     1274.36     62.64 o 
   0  12  16     2467.25     2577.41     69.90 o 
   1  12  16      262.91      252.95     24.57 o 
   2  12  16     3217.95     3096.21     58.71 o 
   3  12  16     1389.18     1437.15     50.22 o 
   4  12  16       58.02       15.89     21.51 o 
   5  12  16      218.52      268.10     28.30 o 
   1  13  16       19.82       75.48     22.14 o 
   2  13  16      149.72      138.07     24.25 o 
   3  13  16        0.74       36.11     22.58 o 
   4  13  16     1082.14     1062.69     47.77 o 
   5  13  16      100.60      116.05     24.83 o 
   0  14  16       93.22       77.37     31.63 o 
   1  14  16      100.76      130.07     25.94 o 
   2  14  16       16.08        9.60     22.02 o 
   3  14  16       10.45       74.85     22.97 o 
   4  14  16       57.30       76.32     24.11 o 
   1  15  16       27.37       71.66     22.48 o 
   2  15  16        3.13       11.34     22.91 o 
   3  15  16       46.41      100.86     25.16 o 
   4  15  16      133.90      121.56     23.09 o 
   0  16  16      865.24      873.81     65.58 o 
   1  16  16      248.90      285.03     29.13 o 
   2  16  16      355.80      359.83     30.27 o 
   3  16  16      215.54      239.85     28.23 o 
   1  17  16      171.81      259.23     29.11 o 
   2  17  16      383.58      400.81     34.21 o 
   1   1  17     3130.54     3486.52     33.87 o 
   2   1  17     2156.42     2160.61     28.65 o 
   3   1  17       22.34       30.73      8.74 o 
   4   1  17      636.03      721.85     27.96 o 
   5   1  17       46.11       66.21     19.76 o 
   6   1  17     1160.06     1150.67     48.30 o 
   7   1  17      244.97      274.98     24.76 o 
   0   2  17     1949.64     1786.50     54.04 o 
   1   2  17     4406.04     4526.59     42.52 o 
   2   2  17     1037.78     1023.19     22.34 o 
   3   2  17     6892.35     6677.58     57.68 o 
   4   2  17       38.26       28.55     13.35 o 
   5   2  17     8433.00     7956.33     92.61 o 
   6   2  17      462.91      410.16     32.90 o 
   7   2  17     1347.52     1338.23     58.88 o 
   1   3  17     2005.75     1849.85     27.42 o 
   2   3  17     2622.41     2408.42     32.56 o 
   3   3  17     2236.59     2329.58     34.23 o 
   4   3  17     4585.97     4448.30     57.17 o 
   5   3  17      618.56      610.62     30.39 o 
   6   3  17      598.56      617.97     40.46 o 
   7   3  17      708.86      759.56     48.82 o 
   0   4  17    18064.60    17769.98    143.91 o 
   1   4  17      272.68      270.25     13.33 o 
   2   4  17     2784.67     2401.87     33.02 o 
   3   4  17    12162.17    11852.88     85.77 o 
   4   4  17       15.86       55.44     12.90 o 
   5   4  17     5400.70     5092.93     74.48 o 
   6   4  17     1459.65     1501.33     56.62 o 
   7   4  17      441.31      521.27     41.40 o 
   1   5  17    22541.18    22525.71    129.76 o 
   2   5  17     2010.53     1922.09     36.98 o 
   3   5  17     7214.39     7012.74     65.41 o 
   4   5  17     3224.84     3095.15     50.49 o 
   5   5  17       21.60       35.28     17.00 o 
   6   5  17      480.57      557.40     39.40 o 
   7   5  17     2594.98     2339.82     80.35 o 
   0   6  17     1518.06     1389.06     36.46 o 
   1   6  17      630.68      665.69     22.70 o 
   2   6  17      828.00      856.24     26.60 o 
   3   6  17     3013.57     2956.45     44.71 o 
   4   6  17      170.93      144.06     19.26 o 
   5   6  17     3543.56     3445.15     70.71 o 
   6   6  17      302.30      347.37     34.51 o 
   7   6  17      438.76      419.02     38.31 o 
   1   7  17     7761.80     7550.38     65.19 o 
   2   7  17      539.74      597.24     24.73 o 
   3   7  17     1428.39     1358.84     35.38 o 
   4   7  17     1068.17     1130.95     40.01 o 
   5   7  17       16.55        5.61     22.13 o 
   6   7  17      663.14      686.48     49.16 o 
   7   7  17      323.93      353.70     33.41 o 
   0   8  17      116.30      168.51     23.33 o 
   1   8  17       27.79       37.68     10.16 o 
   2   8  17      494.36      568.78     24.87 o 
   3   8  17     1149.25     1178.43     36.74 o 
   4   8  17       90.76      119.52     21.18 o 
   5   8  17     1712.27     1645.11     53.36 o 
   6   8  17      437.44      443.89     42.04 o 
   7   8  17       88.27      127.41     25.81 o 
   1   9  17       25.90       32.65     15.48 o 
   2   9  17      136.38      128.95     18.55 o 
   3   9  17     1422.33     1313.79     41.12 o 
   4   9  17      196.80      146.43     21.77 o 
   5   9  17       20.51       15.48     20.51 o 
   6   9  17        6.05       72.11     27.71 o 
   0  10  17     3356.39     3334.85     67.36 o 
   1  10  17      134.47      141.13     18.41 o 
   2  10  17      684.95      696.16     29.53 o 
   3  10  17       96.30       58.90     19.15 o 
   4  10  17       33.85       30.23     21.21 o 
   5  10  17       21.56       47.61     21.66 o 
   6  10  17        1.40       33.08     26.60 o 
   1  11  17     1450.20     1555.18     44.66 o 
   2  11  17      288.96      284.63     24.38 o 
   3  11  17      456.61      410.07     29.85 o 
   4  11  17       94.30      138.88     24.45 o 
   5  11  17      443.64      389.21     33.41 o 
   6  11  17        3.36       70.30     24.37 o 
   0  12  17     6290.77     5941.96    107.16 o 
   1  12  17      132.99      188.04     22.78 o 
   2  12  17      927.81      959.20     38.55 o 
   3  12  17      990.10     1030.52     43.61 o 
   4  12  17      183.84      204.82     24.15 o 
   5  12  17      863.99      847.69     43.59 o 
   1  13  17      527.13      584.31     35.55 o 
   2  13  17      959.52      991.55     42.86 o 
   3  13  17      188.47      197.10     26.61 o 
   4  13  17      602.78      630.45     42.43 o 
   5  13  17       65.86      131.38     22.67 o 
   0  14  17     1500.78     1540.20     82.21 o 
   1  14  17      850.91      709.14     38.87 o 
   2  14  17      279.40      353.80     32.64 o 
   3  14  17     2571.43     2478.40     68.60 o 
   4  14  17        4.41       43.93     22.82 o 
   1  15  17     1992.05     1999.45     60.93 o 
   2  15  17      149.96      222.24     26.36 o 
   3  15  17      418.81      433.72     38.91 o 
   4  15  17      347.91      364.86     28.17 o 
   0  16  17      349.76      376.16     50.64 o 
   1  16  17       19.03       35.31     22.36 o 
   2  16  17      732.84      725.18     42.93 o 
   3  16  17     1332.76     1302.16     57.79 o 
   1  17  17      658.35      729.45     40.45 o 
   0   0  18    18008.13    17767.94    220.01 o 
   1   0  18     9434.49     9944.91     93.81 o 
   2   0  18     9616.74     9580.46     92.26 o 
   3   0  18    13496.61    13101.49    127.22 o 
   4   0  18      539.75      470.46     37.31 o 
   5   0  18     9777.32     9377.53    144.93 o 
   6   0  18       75.54      164.99     36.95 o 
   7   0  18     1701.16     1672.94     80.57 o 
   1   1  18    18406.45    17873.04    102.32 o 
   2   1  18     3889.88     3875.21     39.35 o 
   3   1  18     4402.09     4229.54     45.10 o 
   4   1  18      941.66     1025.89     31.41 o 
   5   1  18     1712.36     1701.72     50.55 o 
   6   1  18     1499.99     1518.48     53.48 o 
   7   1  18     2950.24     2653.65     73.78 o 
   0   2  18    12858.91    13237.85    121.58 o 
   1   2  18      576.23      517.33     18.25 o 
   2   2  18     6133.75     6141.00     51.60 o 
   3   2  18     5098.58     4833.71     48.25 o 
   4   2  18      341.26      340.95     21.96 o 
   5   2  18     2058.86     2074.95     52.37 o 
   6   2  18      266.38      242.85     29.43 o 
   7   2  18     1087.54     1184.80     55.04 o 
   1   3  18     7401.19     7175.87     56.69 o 
   2   3  18     1792.41     1929.16     30.91 o 
   3   3  18      520.59      560.87     19.58 o 
   4   3  18     1825.69     1792.19     40.34 o 
   5   3  18       61.03      104.15     17.78 o 
   6   3  18      579.18      614.31     41.54 o 
   7   3  18     1088.90     1131.20     56.82 o 
   0   4  18        4.60       13.24     14.59 o 
   1   4  18       80.68       64.89     10.27 o 
   2   4  18     1031.15     1064.35     24.51 o 
   3   4  18     2740.28     2712.04     38.00 o 
   4   4  18        1.55        6.19     16.73 o 
   5   4  18     2045.62     2070.48     54.19 o 
   6   4  18       62.05       45.73     22.40 o 
   7   4  18      475.94      470.65     40.44 o 
   1   5  18     2219.97     2213.46     33.83 o 
   2   5  18       98.52      111.52     13.04 o 
   3   5  18      256.20      251.56     19.26 o 
   4   5  18        8.70       23.90     16.04 o 
   5   5  18      278.97      283.17     24.75 o 
   6   5  18       76.58      104.97     29.65 o 
   7   5  18       14.13       47.65     24.34 o 
   0   6  18     2264.13     2256.44     48.89 o 
   1   6  18      234.95      312.41     18.00 o 
   2   6  18       17.67       45.61     11.92 o 
   3   6  18     2663.31     2532.77     43.65 o 
   4   6  18       96.59       77.42     16.91 o 
   5   6  18     1220.43     1176.08     49.36 o 
   6   6  18      536.03      547.23     40.43 o 
   7   6  18       31.84       92.92     26.41 o 
   1   7  18     5083.71     4847.89     51.60 o 
   2   7  18      276.89      279.07     19.56 o 
   3   7  18      262.54      245.80     20.17 o 
   4   7  18     1846.78     1804.84     47.90 o 
   5   7  18       30.37       69.79     24.66 o 
   6   7  18       20.13       22.75     23.69 o 
   7   7  18      531.26      590.28     43.97 o 
   0   8  18      158.16      147.37     21.79 o 
   1   8  18     3032.16     2978.81     41.93 o 
   2   8  18      141.75      156.19     16.95 o 
   3   8  18     4270.46     4002.22     57.27 o 
   4   8  18       81.44       99.74     21.27 o 
   5   8  18     3059.19     3057.15     73.93 o 
   6   8  18        7.53       -2.73     24.92 o 
   7   8  18      473.43      428.64     34.13 o 
   1   9  18     5783.97     5455.38     60.24 o 
   2   9  18      497.06      500.44     25.69 o 
   3   9  18     1295.57     1408.82     42.11 o 
   4   9  18      809.00      861.37     37.03 o 
   5   9  18      325.15      273.60     33.64 o 
   6   9  18      156.38      236.21     32.24 o 
   0  10  18     6964.00     6633.42    108.40 o 
   1  10  18     2224.13     2203.34     48.86 o 
   2  10  18       81.44      107.93     21.16 o 
   3  10  18     4513.85     4162.83     62.62 o 
   4  10  18       60.01       67.24     21.42 o 
   5  10  18     2588.13     2597.24     74.42 o 
   6  10  18      161.21      172.76     30.95 o 
   1  11  18     6251.71     5934.71     78.15 o 
   2  11  18      478.78      418.80     29.57 o 
   3  11  18     1612.16     1518.49     50.14 o 
   4  11  18       66.23       62.99     21.31 o 
   5  11  18      128.49      138.56     25.48 o 
   6  11  18       71.48       52.65     26.31 o 
   0  12  18     1569.99     1626.21     67.83 o 
   1  12  18        4.33       16.31     19.56 o 
   2  12  18      492.00      488.04     32.13 o 
   3  12  18      525.76      606.56     36.35 o 
   4  12  18       17.80       35.75     23.33 o 
   5  12  18      434.48      528.36     34.14 o 
   1  13  18     1388.21     1246.72     48.29 o 
   2  13  18       69.61       86.07     24.14 o 
   3  13  18       20.38       20.11     23.35 o 
   4  13  18       83.41       88.15     27.10 o 
   5  13  18       10.53       49.20     19.31 o 
   0  14  18       62.18       70.33     30.16 o 
   1  14  18      123.61      156.54     26.54 o 
   2  14  18      181.64      153.33     26.68 o 
   3  14  18       91.18      132.97     25.85 o 
   4  14  18       32.36       65.27     22.25 o 
   1  15  18      405.07      476.82     33.49 o 
   2  15  18        5.30       -4.57     20.15 o 
   3  15  18       23.54       31.08     25.02 o 
   0  16  18      117.38      119.35     39.68 o 
   1  16  18       51.36       63.62     33.92 o 
   2  16  18      109.33      103.20     23.49 o 
   1  17  18     1391.48     1575.82     61.70 o 
   1   1  19      247.51      350.87     15.57 o 
   2   1  19     3613.36     3541.97     38.22 o 
   3   1  19       25.16       40.43      9.73 o 
   4   1  19     1138.82     1117.75     32.20 o 
   5   1  19       70.26       68.59     18.46 o 
   6   1  19      451.43      471.55     35.76 o 
   7   1  19       83.10      156.22     27.72 o 
   0   2  19      435.40      401.61     19.59 o 
   1   2  19      162.83      145.53     12.32 o 
   2   2  19     4130.05     4177.49     41.74 o 
   3   2  19     1048.08     1193.54     25.35 o 
   4   2  19        6.46       19.03     12.12 o 
   5   2  19      701.87      719.62     37.33 o 
   6   2  19      540.70      582.29     40.77 o 
   7   2  19       14.33       41.24     24.01 o 
   1   3  19     3258.88     3391.81     37.61 o 
   2   3  19     3938.55     3753.83     43.74 o 
   3   3  19      251.89      260.76     16.42 o 
   4   3  19    11025.33    10705.47     98.99 o 
   5   3  19        0.10       17.99     18.04 o 
   6   3  19     3064.48     3187.44     78.54 o 
   7   3  19      123.76      132.79     26.74 o 
   0   4  19    11223.40    10760.33    109.68 o 
   1   4  19      560.47      636.52     18.91 o 
   2   4  19     6199.66     5858.27     55.43 o 
   3   4  19        8.10        5.33     12.32 o 
   4   4  19      379.40      430.04     28.34 o 
   5   4  19      148.09      181.98     23.09 o 
   6   4  19     2601.52     2537.88     71.27 o 
   7   4  19       46.77      107.82     26.16 o 
   1   5  19       53.96       54.18     12.26 o 
   2   5  19     1937.20     1834.28     38.05 o 
   3   5  19       20.63       12.56     12.67 o 
   4   5  19     8294.72     8055.11     89.14 o 
   5   5  19       18.15       17.05     17.75 o 
   6   5  19     2182.61     2222.23     74.21 o 
   7   5  19       11.32       22.26     24.58 o 
   0   6  19    10146.85     9075.84    103.93 o 
   1   6  19      842.64      884.13     25.84 o 
   2   6  19     3020.63     2791.28     44.80 o 
   3   6  19      207.21      233.41     19.63 o 
   4   6  19       11.44       30.67     15.89 o 
   5   6  19       87.68      115.97     25.11 o 
   6   6  19     2208.72     1982.85     71.47 o 
   7   6  19      168.45      191.05     30.56 o 
   1   7  19      638.00      647.15     24.06 o 
   2   7  19     4040.56     3772.43     51.68 o 
   3   7  19        0.50       -0.28     12.84 o 
   4   7  19     3974.54     3884.96     61.74 o 
   5   7  19        6.06       11.75     22.72 o 
   6   7  19     2266.07     2153.53     78.71 o 
   7   7  19      469.52      475.77     38.37 o 
   0   8  19       74.54      109.31     27.20 o 
   1   8  19       62.44       75.16     15.28 o 
   2   8  19      914.81      921.77     32.67 o 
   3   8  19       74.70       72.69     18.67 o 
   4   8  19        2.90       12.90     18.28 o 
   5   8  19        4.38       60.02     24.71 o 
   6   8  19      506.93      526.77     42.59 o 
   1   9  19       61.28       88.42     18.07 o 
   2   9  19       16.99       16.33     15.65 o 
   3   9  19       52.29       68.79     19.14 o 
   4   9  19      336.71      387.82     28.24 o 
   5   9  19        4.29        3.01     23.41 o 
   6   9  19       36.17       75.62     27.37 o 
   0  10  19     3272.23     2896.95     71.25 o 
   1  10  19      939.76      960.68     37.28 o 
   2  10  19      608.82      566.68     31.04 o 
   3  10  19       41.14       53.27     19.19 o 
   4  10  19        1.58      -17.94     18.85 o 
   5  10  19       11.14       47.60     24.88 o 
   6  10  19       38.95       34.34     26.09 o 
   1  11  19      898.36      879.43     38.74 o 
   2  11  19      487.12      486.10     30.17 o 
   3  11  19        6.01       -0.07     22.61 o 
   4  11  19      426.68      473.57     31.88 o 
   5  11  19       11.74       -8.61     21.86 o 
   0  12  19     2024.83     2059.38     72.58 o 
   1  12  19      702.26      735.76     36.48 o 
   2  12  19     2189.51     2133.33     58.92 o 
   3  12  19       61.51       43.56     22.77 o 
   4  12  19      224.90      189.83     26.53 o 
   5  12  19       46.83       55.01     24.43 o 
   1  13  19      171.77      187.73     27.55 o 
   2  13  19     1089.00     1104.05     46.72 o 
   3  13  19       13.57      -18.05     23.44 o 
   4  13  19     3638.58     3481.24     80.21 o 
   5  13  19      150.74      158.77     32.73 o 
   0  14  19     3761.39     3862.23    106.43 o 
   1  14  19      211.66      194.11     26.32 o 
   2  14  19     2647.58     2609.14     70.66 o 
   3  14  19        7.56        2.20     21.42 o 
   4  14  19       69.20      115.97     29.33 o 
   1  15  19        1.07      -30.11     20.08 o 
   2  15  19     1294.81     1375.24     53.57 o 
   3  15  19      209.68      191.88     28.39 o 
   0  16  19     1686.33     1635.30     85.05 o 
   1  16  19       74.03       39.12     25.87 o 
   2  16  19      798.18      836.41     42.42 o 
   0   0  20     1216.70      923.18     42.89 o 
   1   0  20     1027.68     1015.12     30.64 o 
   2   0  20      131.76      111.36     12.59 o 
   3   0  20     5788.27     5431.60     75.72 o 
   4   0  20      234.16      234.83     30.31 o 
   5   0  20     5058.46     4915.59    102.66 o 
   6   0  20       23.44       50.47     36.13 o 
   7   0  20     1442.53     1270.11     76.53 o 
   1   1  20    10538.75     9655.53     69.81 o 
   2   1  20      645.35      605.84     18.67 o 
   3   1  20      366.63      353.20     17.17 o 
   4   1  20       11.86       35.91     13.09 o 
   5   1  20      163.98      130.80     23.35 o 
   6   1  20      142.13      135.10     22.65 o 
   7   1  20     2360.45     2119.44     76.82 o 
   0   2  20      298.08      316.00     18.31 o 
   1   2  20     3138.44     2978.21     37.63 o 
   2   2  20     1788.87     1749.00     31.32 o 
   3   2  20    15394.36    14938.18    107.41 o 
   4   2  20       84.02       74.87     16.00 o 
   5   2  20     6816.09     6534.20     88.41 o 
   6   2  20       19.04       26.76     23.97 o 
   7   2  20     1362.09     1368.10     62.69 o 
   1   3  20     1299.12     1356.14     26.65 o 
   2   3  20      535.32      575.53     20.09 o 
   3   3  20      899.48      926.01     25.49 o 
   4   3  20      186.62      208.89     22.43 o 
   5   3  20      616.67      607.65     36.07 o 
   6   3  20       44.25       88.43     25.33 o 
   7   3  20      472.95      520.52     38.64 o 
   0   4  20        1.67       29.42     15.78 o 
   1   4  20      540.98      576.54     19.01 o 
   2   4  20      169.08      183.20     13.20 o 
   3   4  20     1799.56     1831.33     37.29 o 
   4   4  20        5.23      -21.45     16.89 o 
   5   4  20      267.73      324.88     27.69 o 
   6   4  20       39.55       29.01     26.08 o 
   7   4  20      167.58      140.26     27.63 o 
   1   5  20     2194.51     2212.05     36.11 o 
   2   5  20       18.83        2.36     13.87 o 
   3   5  20      220.80      263.84     19.35 o 
   4   5  20       23.32       55.83     19.32 o 
   5   5  20        1.97       -9.19     17.02 o 
   6   5  20      111.62      125.99     30.29 o 
   7   5  20      117.30      143.46     26.35 o 
   0   6  20     1353.24     1337.18     50.79 o 
   1   6  20     2115.61     2075.27     36.40 o 
   2   6  20       80.94       78.63     17.31 o 
   3   6  20     1111.75     1126.25     32.97 o 
   4   6  20       26.59       30.32     18.33 o 
   5   6  20      515.79      578.04     37.89 o 
   6   6  20      125.61      178.95     31.59 o 
   7   6  20      279.19      380.87     35.36 o 
   1   7  20     5016.54     4860.92     52.62 o 
   2   7  20      212.09      214.53     21.13 o 
   3   7  20     2342.46     2276.30     46.87 o 
   4   7  20      992.92      981.43     42.02 o 
   5   7  20      220.22      259.69     30.18 o 
   6   7  20       25.74       54.35     25.93 o 
   0   8  20    15580.76    15548.18    169.22 o 
   1   8  20      781.55      827.50     27.65 o 
   2   8  20      282.85      304.90     22.38 o 
   3   8  20     7841.75     7387.72     85.59 o 
   4   8  20      381.65      320.85     25.94 o 
   5   8  20     6629.68     6223.34     96.62 o 
   6   8  20       15.78       63.04     26.09 o 
   1   9  20     8840.54     8322.89     82.61 o 
   2   9  20      876.65      881.60     35.45 o 
   3   9  20     2097.16     1978.53     51.54 o 
   4   9  20      711.23      806.89     36.30 o 
   5   9  20      177.98      222.38     31.07 o 
   6   9  20      199.27      289.25     35.66 o 
   0  10  20      324.38      366.34     36.48 o 
   1  10  20     1556.07     1566.52     45.09 o 
   2  10  20      438.71      495.11     29.54 o 
   3  10  20     4912.34     4695.36     71.21 o 
   4  10  20       35.50       16.54     18.92 o 
   5  10  20     3746.41     3618.55     83.57 o 
   6  10  20      154.12      166.56     29.06 o 
   1  11  20    10660.72     9920.62    103.25 o 
   2  11  20      419.88      492.55     32.41 o 
   3  11  20      522.15      445.51     34.26 o 
   4  11  20      221.67      254.27     27.93 o 
   5  11  20        8.38        7.11     22.48 o 
   0  12  20      716.38      842.74     56.76 o 
   1  12  20     1686.98     1672.63     49.79 o 
   2  12  20      144.32      151.26     26.20 o 
   3  12  20     2054.50     2032.82     63.51 o 
   4  12  20        2.85       -5.07     20.65 o 
   5  12  20     1674.41     1606.17     63.22 o 
   1  13  20      157.98      175.14     27.88 o 
   2  13  20       84.00       47.67     22.39 o 
   3  13  20      498.74      512.36     37.38 o 
   4  13  20        4.82       21.92     21.94 o 
   0  14  20      515.63      613.19     52.97 o 
   1  14  20        0.32       -0.88     21.73 o 
   2  14  20      403.36      399.73     30.55 o 
   3  14  20        8.84       -3.29     21.83 o 
   4  14  20       80.92       81.45     22.27 o 
   1  15  20      222.85      203.04     29.58 o 
   2  15  20      301.13      322.97     32.17 o 
   3  15  20       38.37       67.73     21.37 o 
   0  16  20       81.52      119.66     37.02 o 
   1  16  20       19.02       45.72     25.67 o 
   2  16  20        1.17        7.73     19.08 o 
   1   1  21     1078.40     1196.13     25.49 o 
   2   1  21       69.95       98.14     11.92 o 
   3   1  21      243.94      217.77     16.36 o 
   4   1  21     6224.90     6036.79     76.35 o 
   5   1  21      134.97      140.37     22.29 o 
   6   1  21      514.24      496.46     40.88 o 
   7   1  21       93.08      114.21     24.91 o 
   0   2  21     3945.14     4082.45     63.33 o 
   1   2  21      175.97      222.27     14.73 o 
   2   2  21       24.59       31.15     10.08 o 
   3   2  21     3435.28     3180.19     44.81 o 
   4   2  21       59.46       38.83     14.73 o 
   5   2  21      955.88     1000.74     45.06 o 
   6   2  21      352.66      374.40     32.89 o 
   7   2  21       34.86       72.46     25.32 o 
   1   3  21     3355.64     3236.84     38.48 o 
   2   3  21     2011.18     1924.60     33.32 o 
   3   3  21     2368.70     2259.02     40.09 o 
   4   3  21     1824.33     1844.10     48.48 o 
   5   3  21      369.42      384.63     30.98 o 
   6   3  21      529.51      628.49     41.88 o 
   7   3  21      320.26      328.46     38.64 o 
   0   4  21     1683.71     1564.92     43.96 o 
   1   4  21      901.13      891.91     22.60 o 
   2   4  21     2525.69     2525.78     43.43 o 
   3   4  21     1360.05     1485.07     37.39 o 
   4   4  21       38.60       43.48     19.40 o 
   5   4  21     2799.66     2758.06     64.44 o 
   6   4  21      467.25      432.95     39.83 o 
   7   4  21      211.28      217.36     26.80 o 
   1   5  21     9142.35     8738.38     71.27 o 
   2   5  21     6632.89     6423.26     67.31 o 
   3   5  21     1356.99     1419.16     37.95 o 
   4   5  21     2848.02     2745.09     56.87 o 
   5   5  21       80.14       85.29     19.61 o 
   6   5  21     2210.58     2126.45     73.60 o 
   7   5  21     1105.09     1160.81     56.67 o 
   0   6  21     9790.73     9560.26    135.62 o 
   1   6  21      386.60      405.79     20.62 o 
   2   6  21     4921.00     4557.99     56.12 o 
   3   6  21     1283.88     1223.50     36.94 o 
   4   6  21      113.90      129.75     21.66 o 
   5   6  21     1394.36     1444.81     51.70 o 
   6   6  21     1006.84     1069.74     55.25 o 
   7   6  21      473.43      528.40     38.80 o 
   1   7  21     8988.71     8520.69     80.05 o 
   2   7  21     1039.91     1055.77     34.26 o 
   3   7  21     2201.12     2049.86     48.24 o 
   4   7  21      862.71      850.51     40.48 o 
   5   7  21        1.24      -27.49     22.45 o 
   6   7  21      516.92      609.63     43.66 o 
   0   8  21     3271.09     3029.73     69.25 o 
   1   8  21      203.33      170.59     20.88 o 
   2   8  21       16.41        5.84     14.71 o 
   3   8  21     1177.13     1141.54     42.01 o 
   4   8  21       47.86       64.25     22.41 o 
   5   8  21      475.91      447.62     36.15 o 
   6   8  21        6.78       30.05     22.59 o 
   1   9  21       11.06       39.79     18.57 o 
   2   9  21       58.47       71.48     20.74 o 
   3   9  21      119.84      108.04     21.27 o 
   4   9  21     1484.34     1529.30     47.67 o 
   5   9  21       15.53       16.37     24.04 o 
   6   9  21       53.78       98.68     27.35 o 
   0  10  21     4283.19     4079.32     84.77 o 
   1  10  21        3.19       27.46     19.58 o 
   2  10  21      586.84      551.03     33.20 o 
   3  10  21      306.16      308.88     28.49 o 
   4  10  21       68.61      113.63     18.99 o 
   5  10  21       16.74       50.03     23.01 o 
   6  10  21        4.31       35.92     22.87 o 
   1  11  21      325.22      360.32     28.86 o 
   2  11  21      156.69      132.41     24.09 o 
   3  11  21        9.00      -32.65     21.76 o 
   4  11  21     1635.53     1526.56     51.16 o 
   5  11  21       70.49      103.94     24.94 o 
   0  12  21     1956.60     1917.77     78.31 o 
   1  12  21      712.35      761.04     38.21 o 
   2  12  21      888.97      793.83     40.17 o 
   3  12  21     1212.68     1333.47     54.04 o 
   4  12  21       13.28       10.18     28.44 o 
   5  12  21     1408.47     1477.15     60.52 o 
   1  13  21      506.14      569.27     34.36 o 
   2  13  21      797.69      874.10     42.14 o 
   3  13  21      142.60      130.20     25.84 o 
   4  13  21      840.34      826.44     45.76 o 
   0  14  21     2077.32     2116.33     86.96 o 
   1  14  21      129.33      197.85     26.16 o 
   2  14  21      826.70      880.24     42.80 o 
   3  14  21     1213.32     1241.58     52.71 o 
   4  14  21       47.02       52.43     21.19 o 
   1  15  21      654.62      745.10     43.22 o 
   2  15  21     1108.17     1119.98     49.76 o 
   3  15  21      524.23      604.79     37.75 o 
   0  16  21     1005.59     1059.03     66.55 o 
   1  16  21       15.99       77.17     25.15 o 
   0   0  22    49803.55    51567.57    524.76 o 
   1   0  22      418.01      528.76     26.34 o 
   2   0  22    12564.28    12000.52    122.18 o 
   3   0  22      890.00      859.85     37.97 o 
   4   0  22     4975.04     4577.91     99.59 o 
   5   0  22      375.60      378.38     46.10 o 
   6   0  22     1034.40     1180.68     76.49 o 
   7   0  22       55.96       73.85     45.44 o 
   1   1  22     2091.96     1941.12     31.48 o 
   2   1  22     1447.19     1439.59     29.52 o 
   3   1  22     1178.18     1176.34     30.68 o 
   4   1  22     4086.92     3912.51     61.80 o 
   5   1  22      153.64      162.37     24.82 o 
   6   1  22      487.55      494.67     40.80 o 
   7   1  22      280.71      338.70     35.43 o 
   0   2  22    10557.71     9723.47    117.38 o 
   1   2  22      754.02      835.79     23.68 o 
   2   2  22     4516.37     4364.57     48.25 o 
   3   2  22      190.27      277.51     20.15 o 
   4   2  22        1.53       -7.96     15.86 o 
   5   2  22     2587.07     2472.59     63.84 o 
   6   2  22      306.42      317.16     36.27 o 
   7   2  22      105.19      146.07     26.15 o 
   1   3  22      390.93      414.27     18.51 o 
   2   3  22     3781.79     3564.16     43.72 o 
   3   3  22      465.87      524.99     27.43 o 
   4   3  22     3139.49     2921.25     55.84 o 
   5   3  22      238.50      245.90     26.17 o 
   6   3  22     2866.48     2657.13     80.03 o 
   7   3  22      491.36      475.25     42.03 o 
   0   4  22      812.75      863.33     38.06 o 
   1   4  22      594.52      619.42     22.22 o 
   2   4  22     2655.52     2528.33     42.39 o 
   3   4  22       74.52       91.07     17.90 o 
   4   4  22       10.10       20.02     18.34 o 
   5   4  22      122.88      187.97     24.18 o 
   6   4  22      185.27      247.85     31.64 o 
   7   4  22       43.71       77.82     36.35 o 
   1   5  22       26.18       51.49     13.93 o 
   2   5  22      210.76      234.05     21.06 o 
   3   5  22        0.93      -10.15     14.56 o 
   4   5  22      194.76      207.96     24.54 o 
   5   5  22       56.33       63.51     21.64 o 
   6   5  22      115.33      150.41     31.61 o 
   7   5  22        5.21       52.05     25.37 o 
   0   6  22     1046.94     1047.01     48.61 o 
   1   6  22      376.91      390.17     21.03 o 
   2   6  22     1722.15     1654.55     39.52 o 
   3   6  22      141.80      192.26     19.19 o 
   4   6  22      470.00      378.41     28.72 o 
   5   6  22      172.80      186.10     27.96 o 
   6   6  22      324.55      370.65     37.08 o 
   1   7  22     1662.05     1736.49     42.49 o 
   2   7  22     1574.12     1559.66     39.58 o 
   3   7  22      598.51      632.71     31.28 o 
   4   7  22     3126.42     3073.92     64.56 o 
   5   7  22        0.82       -7.79     23.27 o 
   6   7  22     1082.65     1083.31     55.29 o 
   0   8  22      178.98      138.97     27.56 o 
   1   8  22       64.26       66.93     18.94 o 
   2   8  22     1109.93     1155.24     40.39 o 
   3   8  22     2204.80     2225.28     53.28 o 
   4   8  22        4.37       -9.01     20.37 o 
   5   8  22      707.07      798.92     44.39 o 
   6   8  22      883.69      890.93     52.61 o 
   1   9  22     4612.47     4302.00     63.67 o 
   2   9  22     2549.69     2534.62     57.11 o 
   3   9  22     1026.02      903.42     39.90 o 
   4   9  22     4327.74     4273.01     73.62 o 
   5   9  22       15.50       29.22     21.78 o 
   6   9  22      857.90      912.95     50.89 o 
   0  10  22    12305.98    12122.09    154.49 o 
   1  10  22      248.80      233.82     27.08 o 
   2  10  22     2373.55     2286.31     56.59 o 
   3  10  22     1171.85     1169.11     48.30 o 
   4  10  22       34.02       76.18     23.05 o 
   5  10  22     1389.90     1316.87     57.10 o 
   1  11  22     1165.77     1116.26     44.81 o 
   2  11  22     1272.68     1301.74     46.36 o 
   3  11  22      465.99      460.71     35.96 o 
   4  11  22     1376.21     1516.72     60.18 o 
   5  11  22       25.96       26.09     21.86 o 
   0  12  22     1252.56     1396.40     73.26 o 
   1  12  22      153.95      158.94     24.29 o 
   2  12  22     1169.30     1181.04     47.80 o 
   3  12  22      883.37      842.94     44.73 o 
   4  12  22        2.24       16.33     18.99 o 
   5  12  22      617.74      689.66     43.47 o 
   1  13  22      354.53      383.45     29.89 o 
   2  13  22       40.38       36.70     22.85 o 
   3  13  22      556.35      559.87     38.09 o 
   4  13  22       17.77       58.87     19.90 o 
   0  14  22        7.25      -15.66     29.16 o 
   1  14  22       14.95        1.40     23.04 o 
   2  14  22      168.07      192.40     27.44 o 
   3  14  22        2.93       44.32     22.96 o 
   1  15  22       33.63       50.74     23.20 o 
   2  15  22        1.94       70.53     21.35 o 
   0  16  22     1601.49     1690.19     96.65 o 
   1  16  22        8.74       15.68     26.02 o 
   1   1  23     1293.27     1361.44     28.28 o 
   2   1  23       42.83       52.07     12.81 o 
   3   1  23       18.75       57.12     12.19 o 
   4   1  23     4580.81     4266.45     68.34 o 
   5   1  23       32.61       12.52     23.08 o 
   6   1  23      301.08      274.41     34.98 o 
   7   1  23      164.59      164.38     28.01 o 
   0   2  23     1544.34     1762.32     47.43 o 
   1   2  23     1569.65     1478.87     29.33 o 
   2   2  23       11.11       47.79     11.13 o 
   3   2  23     6882.26     6605.81     70.30 o 
   4   2  23      568.64      546.92     30.75 o 
   5   2  23     2063.95     2172.70     65.76 o 
   6   2  23       35.51       70.94     27.52 o 
   7   2  23      393.78      399.55     32.33 o 
   1   3  23    12133.93    12015.80     89.27 o 
   2   3  23        0.10       19.95     12.19 o 
   3   3  23     1423.94     1425.42     39.96 o 
   4   3  23       57.81       66.07     18.55 o 
   5   3  23        4.49       19.05     17.17 o 
   6   3  23        6.90       33.91     24.61 o 
   7   3  23      877.72      851.44     51.57 o 
   0   4  23      447.02      409.65     29.44 o 
   1   4  23     1762.04     1823.03     35.90 o 
   2   4  23      345.58      287.40     20.53 o 
   3   4  23     6120.53     5876.01     70.34 o 
   4   4  23      408.62      362.43     27.74 o 
   5   4  23     5767.67     5540.75     84.61 o 
   6   4  23        5.52       -4.22     26.50 o 
   7   4  23      790.94      775.81     49.69 o 
   1   5  23    11333.58    10881.74     87.00 o 
   2   5  23      351.32      302.76     23.02 o 
   3   5  23     2994.80     2961.25     53.76 o 
   4   5  23      453.62      376.19     29.57 o 
   5   5  23      538.59      568.82     36.95 o 
   6   5  23       47.46       66.18     23.13 o 
   0   6  23      761.81      745.85     43.17 o 
   1   6  23     3560.37     3431.80     51.22 o 
   2   6  23      424.38      396.10     25.08 o 
   3   6  23     6389.41     5862.43     74.62 o 
   4   6  23       12.98        3.03     17.59 o 
   5   6  23     3117.65     3213.00     71.47 o 
   6   6  23        4.75       60.88     25.38 o 
   1   7  23    12879.97    12422.31    110.10 o 
   2   7  23      681.18      679.18     31.13 o 
   3   7  23     1065.72     1109.81     38.58 o 
   4   7  23       40.19       25.47     20.86 o 
   5   7  23       50.66       32.98     23.49 o 
   6   7  23       26.00       31.13     24.58 o 
   0   8  23        0.44        8.43     22.81 o 
   1   8  23      546.09      467.91     30.15 o 
   2   8  23      276.49      282.09     26.01 o 
   3   8  23     2433.17     2355.31     53.97 o 
   4   8  23       19.81      103.53     30.08 o 
   5   8  23      930.15      990.73     47.81 o 
   6   8  23      116.67      140.91     27.41 o 
   1   9  23        3.01        1.89     20.58 o 
   2   9  23       85.64       70.60     22.34 o 
   3   9  23      156.93      158.93     26.37 o 
   4   9  23      160.43      192.75     24.33 o 
   5   9  23       98.92      105.21     25.68 o 
   6   9  23        2.49       40.70     25.15 o 
   0  10  23      335.51      359.46     42.43 o 
   1  10  23      258.46      212.43     26.48 o 
   2  10  23      142.01      146.45     24.07 o 
   3  10  23      130.13      161.80     27.14 o 
   4  10  23       76.44       38.51     23.33 o 
   5  10  23        1.94      101.51     25.06 o 
   1  11  23      175.82      183.27     26.01 o 
   2  11  23        1.62        2.58     20.15 o 
   3  11  23       62.28       62.17     24.79 o 
   4  11  23      195.37      208.04     28.85 o 
   5  11  23      318.48      320.05     34.79 o 
   0  12  23      593.94      643.05     54.30 o 
   1  12  23       12.29       -7.74     19.50 o 
   2  12  23      308.52      259.55     25.60 o 
   3  12  23     1890.70     1934.75     63.02 o 
   4  12  23      161.12      137.04     26.47 o 
   1  13  23     2889.26     2980.97     79.16 o 
   2  13  23      372.53      419.31     29.56 o 
   3  13  23       67.64       95.80     24.09 o 
   4  13  23       68.17       44.14     21.57 o 
   0  14  23     1032.33     1007.05     73.48 o 
   1  14  23     1043.42     1034.15     48.56 o 
   2  14  23      110.00      100.97     23.11 o 
   3  14  23     2419.49     2522.21     72.11 o 
   1  15  23     1845.53     1793.96     62.94 o 
   2  15  23      334.52      405.28     32.94 o 
   0   0  24     7774.86     8012.99    128.41 o 
   1   0  24      857.67      881.35     38.34 o 
   2   0  24     5925.45     5627.11     86.81 o 
   3   0  24      807.08      834.06     49.30 o 
   4   0  24       81.99      138.91     32.89 o 
   5   0  24      387.14      433.09     48.13 o 
   6   0  24      573.11      516.64     62.51 o 
   7   0  24       11.77      -10.07     33.46 o 
   1   1  24     1354.01     1337.11     28.27 o 
   2   1  24     4146.72     3967.60     51.41 o 
   3   1  24       72.22       77.78     15.29 o 
   4   1  24     8373.29     8002.58     96.11 o 
   5   1  24      274.15      261.37     31.19 o 
   6   1  24     2721.39     2689.56     81.68 o 
   7   1  24      762.56      829.96     47.58 o 
   0   2  24     8037.88     7761.06     95.86 o 
   1   2  24        4.09       22.93      9.55 o 
   2   2  24     6723.84     6671.35     65.15 o 
   3   2  24     1914.75     1888.74     42.97 o 
   4   2  24      854.63      866.86     42.13 o 
   5   2  24     1109.39     1117.78     51.62 o 
   6   2  24      902.45      838.21     50.06 o 
   7   2  24        6.75       99.63     24.72 o 
   1   3  24      148.63      221.15     17.30 o 
   2   3  24     1095.44     1143.57     32.36 o 
   3   3  24     2553.28     2561.52     48.95 o 
   4   3  24     2397.62     2520.16     56.68 o 
   5   3  24      681.66      660.43     41.77 o 
   6   3  24      415.98      543.61     42.72 o 
   7   3  24       43.34       85.94     26.09 o 
   0   4  24     3819.57     3754.13     67.13 o 
   1   4  24      300.41      312.80     21.75 o 
   2   4  24       52.18       66.95     14.87 o 
   3   4  24      520.52      531.65     28.29 o 
   4   4  24      598.37      540.14     31.83 o 
   5   4  24      116.67      129.91     24.17 o 
   6   4  24       89.85      101.64     31.08 o 
   1   5  24     1264.13     1218.55     34.16 o 
   2   5  24       13.27        8.15     15.83 o 
   3   5  24     1132.84     1111.10     38.87 o 
   4   5  24      129.45      135.16     22.07 o 
   5   5  24        3.15       42.88     22.34 o 
   6   5  24       15.14       14.55     25.88 o 
   0   6  24      676.70      698.49     42.88 o 
   1   6  24       11.87       30.74     18.15 o 
   2   6  24       50.82       41.18     18.87 o 
   3   6  24      766.24      677.14     33.28 o 
   4   6  24       13.28       45.54     18.85 o 
   5   6  24       21.78       37.38     20.86 o 
   6   6  24      118.95      145.24     33.13 o 
   1   7  24      128.23      124.66     21.90 o 
   2   7  24     1522.98     1451.98     45.44 o 
   3   7  24      136.23      124.96     21.91 o 
   4   7  24     1050.84     1174.04     46.77 o 
   5   7  24        0.68       23.87     22.71 o 
   6   7  24      656.40      731.63     45.52 o 
   0   8  24     4142.88     4084.53     80.23 o 
   1   8  24      719.54      692.16     34.55 o 
   2   8  24     2295.10     2284.57     53.16 o 
   3   8  24      471.40      565.21     34.31 o 
   4   8  24        5.35       50.89     19.79 o 
   5   8  24      977.08      949.04     47.26 o 
   6   8  24      738.87      699.60     44.82 o 
   1   9  24      216.46      241.43     27.17 o 
   2   9  24      980.31     1036.15     42.39 o 
   3   9  24       27.43       46.35     22.64 o 
   4   9  24     2990.15     2880.63     73.29 o 
   5   9  24       28.49       36.59     20.49 o 
   0  10  24     1990.46     1909.73     69.81 o 
   1  10  24     1346.47     1347.26     48.44 o 
   2  10  24     1988.96     1963.28     54.00 o 
   3  10  24      286.44      272.72     28.83 o 
   4  10  24        3.16       44.29     23.33 o 
   5  10  24       34.71       48.79     25.66 o 
   1  11  24     1389.68     1418.47     48.24 o 
   2  11  24      998.82      955.21     41.54 o 
   3  11  24      172.71      146.68     27.57 o 
   4  11  24     1470.23     1514.80     61.77 o 
   5  11  24       29.47       73.35     22.86 o 
   0  12  24      455.04      454.49     47.25 o 
   1  12  24       75.44      107.10     22.87 o 
   2  12  24      854.41      936.76     40.45 o 
   3  12  24      310.47      326.20     30.71 o 
   4  12  24       35.11       30.44     22.50 o 
   1  13  24        0.67       -2.88     21.60 o 
   2  13  24       28.59        5.16     20.10 o 
   3  13  24        0.82       22.63     21.27 o 
   0  14  24       57.57      105.51     39.57 o 
   1  14  24        0.11        0.69     22.21 o 
   2  14  24       76.98      125.20     23.09 o 
   3  14  24       79.84       94.79     28.02 o 
   1  15  24       97.22      176.28     24.12 o 
   1   1  25     1307.07     1360.74     30.67 o 
   2   1  25      784.70      838.00     29.99 o 
   3   1  25     1197.10     1275.60     42.40 o 
   4   1  25     1412.20     1489.78     52.34 o 
   5   1  25      715.39      742.64     42.83 o 
   6   1  25      368.79      411.61     40.00 o 
   0   2  25     2515.74     2626.31     57.36 o 
   1   2  25      985.38      942.54     28.93 o 
   2   2  25     1530.11     1585.11     38.80 o 
   3   2  25      165.30      171.99     23.04 o 
   4   2  25       98.07       87.27     24.48 o 
   5   2  25     1966.48     1898.14     65.04 o 
   6   2  25      270.97      244.29     32.10 o 
   1   3  25     4836.94     4653.07     57.04 o 
   2   3  25     3423.86     3185.46     49.63 o 
   3   3  25      176.75      222.89     20.08 o 
   4   3  25     1528.66     1560.84     50.77 o 
   5   3  25       22.81       44.77     22.37 o 
   6   3  25     1059.69     1063.27     54.20 o 
   0   4  25    12051.07    11917.69    141.15 o 
   1   4  25      847.63      848.29     30.63 o 
   2   4  25     1531.63     1594.34     44.23 o 
   3   4  25     5627.68     5382.23     69.06 o 
   4   4  25      178.50      212.22     21.80 o 
   5   4  25     1489.29     1532.58     56.71 o 
   6   4  25      489.39      526.40     44.52 o 
   1   5  25    10325.56     9945.40     87.40 o 
   2   5  25      991.39     1024.44     36.37 o 
   3   5  25     3718.63     3359.07     63.77 o 
   4   5  25     1893.20     1943.95     53.26 o 
   5   5  25        2.35       19.72     20.92 o 
   6   5  25      252.25      194.22     32.52 o 
   0   6  25     2731.54     2658.89     69.11 o 
   1   6  25       65.65       51.35     18.87 o 
   2   6  25     2213.76     2157.80     47.44 o 
   3   6  25     3430.32     3352.64     62.94 o 
   4   6  25      181.20      149.62     24.39 o 
   5   6  25     2785.56     2738.62     72.70 o 
   6   6  25      711.01      753.92     50.06 o 
   1   7  25      901.52      973.83     37.73 o 
   2   7  25     1064.79     1056.61     40.66 o 
   3   7  25      451.56      420.25     28.70 o 
   4   7  25      616.49      635.01     36.50 o 
   5   7  25       22.80       25.96     20.00 o 
   6   7  25      505.13      530.91     41.25 o 
   0   8  25      729.70      778.47     45.74 o 
   1   8  25      725.14      724.11     35.31 o 
   2   8  25       14.73       19.15     20.07 o 
   3   8  25       33.67       38.46     23.75 o 
   4   8  25       65.14       47.04     21.09 o 
   5   8  25      456.38      476.61     34.02 o 
   1   9  25     2488.70     2372.82     57.78 o 
   2   9  25        2.78       20.44     20.00 o 
   3   9  25      671.35      726.70     41.49 o 
   4   9  25        4.53       40.05     23.48 o 
   5   9  25        3.04        5.72     23.46 o 
   0  10  25       12.44       27.47     26.44 o 
   1  10  25        2.43        2.05     21.91 o 
   2  10  25      325.63      347.18     29.66 o 
   3  10  25        4.31       79.67     21.61 o 
   4  10  25       42.04       26.18     22.04 o 
   5  10  25      157.01      238.97     30.42 o 
   1  11  25      787.70      855.27     41.25 o 
   2  11  25      149.19      130.97     22.16 o 
   3  11  25      200.26      293.24     28.92 o 
   4  11  25      197.48      243.42     30.75 o 
   0  12  25     1036.59     1118.68     69.92 o 
   1  12  25      316.55      277.14     32.40 o 
   2  12  25      392.90      470.49     33.03 o 
   3  12  25      726.80      733.95     40.40 o 
   4  12  25      161.20      150.79     24.49 o 
   1  13  25      826.22      806.76     42.92 o 
   2  13  25      842.00      836.89     42.56 o 
   3  13  25      234.57      223.25     27.08 o 
   0  14  25     2067.16     2221.10    107.58 o 
   1  14  25      324.95      295.54     30.29 o 
   2  14  25      786.35      852.78     43.25 o 
   1  15  25     1342.22     1256.26     50.73 o 
   0   0  26      452.12      561.96     52.13 o 
   1   0  26     2287.76     2298.12     54.32 o 
   2   0  26     1426.96     1557.44     53.90 o 
   3   0  26     7716.35     7545.04    122.39 o 
   4   0  26      809.06      738.41     54.49 o 
   5   0  26     5379.54     5104.28    130.97 o 
   6   0  26       94.29       72.68     37.23 o 
   1   1  26     4510.96     4194.45     53.36 o 
   2   1  26     1197.44     1324.26     35.64 o 
   3   1  26     2375.21     2285.27     54.68 o 
   4   1  26      363.22      358.15     32.47 o 
   5   1  26      957.62      943.78     47.93 o 
   6   1  26      446.91      511.01     42.97 o 
   0   2  26     2343.68     2415.16     55.71 o 
   1   2  26       14.13       44.79     11.81 o 
   2   2  26      709.38      845.86     33.28 o 
   3   2  26     2655.08     2579.42     56.76 o 
   4   2  26       40.62       17.75     21.92 o 
   5   2  26     1030.64     1076.87     50.78 o 
   6   2  26       33.87        5.68     23.28 o 
   1   3  26     1166.59     1194.54     35.26 o 
   2   3  26      125.23      138.20     19.03 o 
   3   3  26      956.15      860.84     38.59 o 
   4   3  26      208.45      178.33     27.24 o 
   5   3  26       20.00       11.49     21.59 o 
   6   3  26      266.92      350.43     36.06 o 
   0   4  26      182.83      303.51     31.22 o 
   1   4  26       30.20       38.27     15.60 o 
   2   4  26       17.12       44.11     17.51 o 
   3   4  26      679.40      715.64     31.50 o 
   4   4  26       37.84       44.40     20.16 o 
   5   4  26      460.82      557.68     36.90 o 
   6   4  26        6.24       30.08     26.23 o 
   1   5  26     2137.96     2020.47     46.85 o 
   2   5  26       24.89       32.00     15.62 o 
   3   5  26      432.05      349.95     28.31 o 
   4   5  26       97.54      180.33     22.96 o 
   5   5  26        8.78       20.94     22.25 o 
   6   5  26       32.19       18.72     25.94 o 
   0   6  26     1003.62     1019.54     48.94 o 
   1   6  26      442.93      435.81     28.37 o 
   2   6  26       71.18       47.77     17.54 o 
   3   6  26     1824.36     1855.64     51.63 o 
   4   6  26      312.77      265.05     29.37 o 
   5   6  26     1369.67     1371.07     59.97 o 
   6   6  26        0.83       16.77     24.50 o 
   1   7  26     4422.90     4102.82     61.69 o 
   2   7  26       93.19      106.12     22.74 o 
   3   7  26      137.62      135.71     24.27 o 
   4   7  26      222.13      263.83     27.54 o 
   5   7  26       10.73        0.03     21.84 o 
   6   7  26       16.01      -22.67     27.12 o 
   0   8  26     1602.89     1698.20     58.35 o 
   1   8  26      496.11      528.42     32.26 o 
   2   8  26      566.34      533.65     33.33 o 
   3   8  26     2070.74     2024.08     61.20 o 
   4   8  26      101.92       91.55     25.04 o 
   5   8  26     2441.89     2366.47     69.93 o 
   1   9  26     2758.28     2735.78     59.12 o 
   2   9  26      282.90      268.90     28.14 o 
   3   9  26     1517.10     1398.53     54.49 o 
   4   9  26      203.15      242.78     29.57 o 
   5   9  26      255.45      312.26     31.96 o 
   0  10  26      617.46      653.39     53.59 o 
   1  10  26     2190.29     2138.18     60.06 o 
   2  10  26       15.13       11.42     19.42 o 
   3  10  26     2753.88     2680.99     71.94 o 
   4  10  26       15.49       66.95     23.84 o 
   5  10  26     1910.13     1951.29     73.16 o 
   1  11  26     3165.03     3156.30     66.69 o 
   2  11  26      245.65      281.13     25.84 o 
   3  11  26      893.00      877.25     47.02 o 
   4  11  26       40.90       -6.95     21.49 o 
   0  12  26      801.75      702.22     59.75 o 
   1  12  26       17.75       13.55     22.69 o 
   2  12  26       44.35       40.52     18.97 o 
   3  12  26      571.76      674.63     42.06 o 
   4  12  26       87.05       18.94     24.13 o 
   1  13  26      401.98      417.27     34.39 o 
   2  13  26      122.43      159.08     28.34 o 
   3  13  26      303.35      315.11     25.28 o 
   0  14  26      201.32      174.93     38.57 o 
   1  14  26      141.28      151.26     26.11 o 
   2  14  26       34.28       47.42     24.72 o 
   1   1  27        4.83      101.57     19.07 o 
   2   1  27      379.76      385.76     24.02 o 
   3   1  27      148.39      133.26     22.92 o 
   4   1  27       27.30       -5.81     20.77 o 
   5   1  27       62.13       69.04     26.50 o 
   6   1  27       78.76       95.77     27.76 o 
   0   2  27     2062.95     2066.88     62.22 o 
   1   2  27       25.52       31.80     13.37 o 
   2   2  27     1743.58     1751.00     47.19 o 
   3   2  27       11.39       19.70     18.13 o 
   4   2  27       82.11       84.99     25.56 o 
   5   2  27       15.02       35.77     22.95 o 
   6   2  27      631.62      599.07     45.16 o 
   1   3  27     1127.39     1192.69     34.39 o 
   2   3  27     4525.16     4362.37     63.50 o 
   3   3  27     1467.24     1457.97     45.91 o 
   4   3  27     5483.19     5096.50     82.68 o 
   5   3  27        2.86       -5.75     22.00 o 
   6   3  27     3032.63     2940.58     84.57 o 
   0   4  27     7334.07     7093.09    106.84 o 
   1   4  27      797.67      794.43     30.99 o 
   2   4  27     3832.25     3664.05     56.80 o 
   3   4  27      182.52      178.15     27.27 o 
   4   4  27        1.41        3.85     19.85 o 
   5   4  27      126.07      163.29     29.10 o 
   6   4  27     1224.47     1128.77     59.25 o 
   1   5  27      168.21      132.94     20.96 o 
   2   5  27     1319.79     1391.19     42.83 o 
   3   5  27       38.63       35.19     17.41 o 
   4   5  27     9092.81     8410.52    108.33 o 
   5   5  27       28.45        4.89     23.89 o 
   6   5  27     1295.55     1340.45     63.68 o 
   0   6  27     2109.28     2142.50     63.58 o 
   1   6  27      985.69      959.24     37.47 o 
   2   6  27     1228.92     1312.65     45.50 o 
   3   6  27       66.58       49.72     17.67 o 
   4   6  27       49.06       24.09     21.92 o 
   5   6  27      138.87      142.86     25.34 o 
   6   6  27      397.75      413.76     36.57 o 
   1   7  27      223.78      218.38     24.42 o 
   2   7  27     2727.40     2722.33     56.65 o 
   3   7  27       61.82       94.16     22.73 o 
   4   7  27     2353.10     2285.10     62.05 o 
   5   7  27        0.26        1.51     22.59 o 
   0   8  27       42.16       76.92     33.47 o 
   1   8  27      219.54      213.36     25.92 o 
   2   8  27      436.75      438.70     30.94 o 
   3   8  27       17.45       36.28     21.95 o 
   4   8  27       35.63       62.36     22.07 o 
   5   8  27        5.64       -3.36     25.07 o 
   1   9  27       83.73       99.86     22.51 o 
   2   9  27       27.58       57.19     20.24 o 
   3   9  27      245.20      201.72     28.68 o 
   4   9  27       68.73       73.42     22.69 o 
   5   9  27        0.00       55.75     19.67 o 
   0  10  27      157.37      177.33     37.90 o 
   1  10  27      489.74      520.29     33.77 o 
   2  10  27       52.58       46.41     20.26 o 
   3  10  27       56.69       67.43     23.73 o 
   4  10  27       54.61      106.35     22.34 o 
   1  11  27      393.51      325.21     30.86 o 
   2  11  27      106.07      113.43     25.84 o 
   3  11  27       15.38       68.80     23.83 o 
   4  11  27      233.47      219.61     28.05 o 
   0  12  27     1771.81     1781.71     86.49 o 
   1  12  27      429.22      453.92     36.02 o 
   2  12  27     1941.84     1950.40     61.01 o 
   3  12  27       13.25       46.22     22.94 o 
   1  13  27      369.42      365.72     33.70 o 
   2  13  27     1061.43     1068.31     50.58 o 
   0  14  27     4163.68     4041.49    149.28 o 
   1  14  27        0.00      -10.94     26.25 o 
   0   0  28     7274.80     6763.45    140.46 o 
   1   0  28     2604.62     2485.33     69.42 o 
   2   0  28     1322.23     1345.86     52.19 o 
   3   0  28    10092.51    10064.25    155.85 o 
   4   0  28        7.07       -2.38     32.86 o 
   5   0  28     3933.93     3816.34    121.73 o 
   6   0  28        5.50       -5.05     32.53 o 
   1   1  28     5027.24     4962.75     62.11 o 
   2   1  28      520.99      499.61     29.61 o 
   3   1  28      153.99      204.01     24.82 o 
   4   1  28      217.36      204.67     27.77 o 
   5   1  28      176.43      206.50     31.55 o 
   6   1  28      431.04      445.88     39.41 o 
   0   2  28      686.34      692.67     41.99 o 
   1   2  28      996.06      992.58     36.45 o 
   2   2  28     5218.21     4840.32     70.97 o 
   3   2  28     3170.36     3063.07     62.15 o 
   4   2  28       13.14       35.62     21.51 o 
   5   2  28     2818.70     2719.34     74.80 o 
   6   2  28      226.21      240.07     31.72 o 
   1   3  28     1329.54     1504.84     39.55 o 
   2   3  28      247.53      275.73     25.23 o 
   3   3  28      584.02      577.72     34.86 o 
   4   3  28      860.25      917.33     45.08 o 
   5   3  28      188.84      185.07     27.20 o 
   6   3  28      142.44      138.85     30.97 o 
   0   4  28     1687.86     1702.18     57.78 o 
   1   4  28       79.24       83.80     17.06 o 
   2   4  28        3.98       20.17     18.41 o 
   3   4  28       11.73       12.76     22.18 o 
   4   4  28       23.73       49.78     24.97 o 
   5   4  28        4.72       30.27     20.32 o 
   6   4  28      133.73      207.22     30.32 o 
   1   5  28      137.02      110.77     20.79 o 
   2   5  28      322.44      338.92     25.99 o 
   3   5  28        0.04      -19.07     20.66 o 
   4   5  28      126.95      150.05     23.51 o 
   5   5  28        0.19        4.78     21.23 o 
   6   5  28      254.81      269.48     36.44 o 
   0   6  28      507.91      548.83     43.17 o 
   1   6  28      194.04      192.64     23.31 o 
   2   6  28      640.71      575.00     33.32 o 
   3   6  28       94.82      110.93     26.38 o 
   4   6  28       25.30       50.94     19.79 o 
   5   6  28      300.07      276.68     29.14 o 
   1   7  28     4232.52     4085.40     63.49 o 
   2   7  28      689.15      628.88     35.12 o 
   3   7  28      855.78      806.51     37.69 o 
   4   7  28       72.17      109.19     23.12 o 
   5   7  28      110.69      108.17     26.04 o 
   0   8  28     8123.73     7656.55    131.38 o 
   1   8  28      387.02      388.17     29.70 o 
   2   8  28       71.13       94.24     21.61 o 
   3   8  28     2355.81     2240.91     63.12 o 
   4   8  28      245.69      203.48     23.75 o 
   5   8  28      769.35      834.91     51.61 o 
   1   9  28     6825.44     6609.86     86.14 o 
   2   9  28      168.03      135.99     23.06 o 
   3   9  28      849.05      807.39     42.25 o 
   4   9  28      885.74      919.82     45.06 o 
   0  10  28       62.89       53.24     32.55 o 
   1  10  28      547.28      624.32     35.06 o 
   2  10  28      458.75      516.73     34.99 o 
   3  10  28     1702.33     1658.55     59.50 o 
   4  10  28       48.93       34.79     22.80 o 
   1  11  28      825.79      910.20     43.89 o 
   2  11  28      236.87      269.44     29.03 o 
   3  11  28       56.54       54.24     22.17 o 
   4  11  28       67.38      117.55     21.65 o 
   0  12  28      368.68      420.04     48.66 o 
   1  12  28      414.02      379.29     33.60 o 
   2  12  28      229.17      363.05     32.59 o 
   3  12  28     1234.27     1247.98     53.52 o 
   1  13  28      486.45      478.01     36.64 o 
   2  13  28       30.74       66.71     23.61 o 
   0  14  28      210.35      287.55     37.57 o 
   1   1  29      354.19      456.41     27.63 o 
   2   1  29      190.87      248.96     23.38 o 
   3   1  29      753.88      814.91     38.12 o 
   4   1  29     1143.73     1168.53     51.57 o 
   5   1  29       97.60       94.33     26.13 o 
   6   1  29        2.82      110.57     28.03 o 
   0   2  29     3132.00     2991.67     70.73 o 
   1   2  29      123.93      136.74     19.94 o 
   2   2  29      632.53      721.24     34.19 o 
   3   2  29      175.26      190.70     24.55 o 
   4   2  29       30.45       47.70     21.22 o 
   5   2  29       15.16       35.78     23.35 o 
   6   2  29      255.02      199.49     30.04 o 
   1   3  29     3000.11     2809.71     54.03 o 
   2   3  29      172.18      126.68     21.45 o 
   3   3  29      310.42      344.69     32.20 o 
   4   3  29      769.61      793.75     44.76 o 
   5   3  29       19.02        1.98     20.54 o 
   6   3  29       91.05      148.42     25.15 o 
   0   4  29     1064.63     1208.51     55.85 o 
   1   4  29      981.05      970.56     39.44 o 
   2   4  29     1518.86     1557.60     46.63 o 
   3   4  29     1249.14     1254.48     50.88 o 
   4   4  29       24.15       37.09     25.05 o 
   5   4  29     2101.89     2159.52     71.59 o 
   1   5  29     2523.32     2339.15     52.29 o 
   2   5  29     3937.01     3719.64     65.91 o 
   3   5  29     1526.46     1451.20     50.97 o 
   4   5  29     1279.79     1358.30     55.86 o 
   5   5  29      402.80      372.33     35.04 o 
   0   6  29     2316.61     2236.42     71.45 o 
   1   6  29       65.55       74.23     19.44 o 
   2   6  29     1058.07     1058.12     39.39 o 
   3   6  29     2300.83     2139.23     69.78 o 
   4   6  29       88.89       94.98     22.27 o 
   5   6  29     1356.19     1416.55     56.80 o 
   1   7  29     1404.85     1484.99     46.82 o 
   2   7  29       10.35       22.72     18.98 o 
   3   7  29      287.26      270.36     33.45 o 
   4   7  29      418.82      310.33     30.94 o 
   5   7  29        0.81       24.27     27.55 o 
   0   8  29     1727.33     1658.08     74.83 o 
   1   8  29      196.25      208.84     24.87 o 
   2   8  29      116.29      157.69     22.98 o 
   3   8  29      152.09      181.98     26.33 o 
   4   8  29        0.90       11.17     20.76 o 
   5   8  29      157.23      197.09     31.16 o 
   1   9  29      357.74      405.14     28.99 o 
   2   9  29       12.67       26.06     20.42 o 
   3   9  29      221.10      207.86     24.96 o 
   4   9  29      341.92      353.10     31.58 o 
   0  10  29      285.67      256.39     40.11 o 
   1  10  29      205.67      180.02     27.93 o 
   2  10  29       20.68       44.95     21.82 o 
   3  10  29      212.12      239.58     26.36 o 
   4  10  29       93.64       98.74     24.42 o 
   1  11  29      181.89      202.83     27.37 o 
   2  11  29      221.50      228.74     28.33 o 
   3  11  29        1.78       22.63     21.46 o 
   0  12  29      842.90      833.45     63.96 o 
   1  12  29      281.89      274.12     30.05 o 
   2  12  29      310.01      320.11     27.50 o 
   3  12  29      880.98      968.62     45.78 o 
   1  13  29      529.52      622.90     37.74 o 
   0   0  30    16555.15    16330.79    268.43 o 
   1   0  30      243.65      211.19     32.12 o 
   2   0  30     2460.66     2530.00     91.13 o 
   3   0  30      106.18      152.10     35.95 o 
   4   0  30     1388.37     1293.45     76.80 o 
   5   0  30      540.50      564.37     59.59 o 
   6   0  30      103.08      111.65     35.87 o 
   1   1  30     2084.37     2123.60     48.06 o 
   2   1  30     3650.17     3545.25     61.73 o 
   3   1  30      518.34      543.34     33.26 o 
   4   1  30     4021.59     3815.27     78.78 o 
   5   1  30       57.35       64.80     27.51 o 
   6   1  30     1017.41     1047.36     55.12 o 
   0   2  30     3315.75     3319.44     88.87 o 
   1   2  30      787.09      839.12     35.78 o 
   2   2  30     2013.17     1967.71     51.42 o 
   3   2  30      558.41      641.78     36.46 o 
   4   2  30       76.75      120.78     27.27 o 
   5   2  30     1019.13      949.70     50.06 o 
   1   3  30      375.55      433.38     29.44 o 
   2   3  30      311.27      290.88     25.65 o 
   3   3  30      654.43      661.58     40.28 o 
   4   3  30     1080.88     1090.58     51.10 o 
   5   3  30      464.78      419.89     37.89 o 
   0   4  30     2961.20     2760.42     85.95 o 
   1   4  30       33.98       68.93     22.02 o 
   2   4  30     1240.00     1118.91     43.31 o 
   3   4  30       16.49       63.18     24.44 o 
   4   4  30       38.28       55.81     24.67 o 
   5   4  30      177.94      189.28     27.31 o 
   1   5  30      195.51      229.82     25.70 o 
   2   5  30       45.83       99.46     20.82 o 
   3   5  30      102.45      104.42     26.61 o 
   4   5  30        4.82       33.58     22.42 o 
   5   5  30        4.32       65.70     23.22 o 
   0   6  30      616.25      631.15     49.32 o 
   1   6  30       65.29       78.91     17.84 o 
   2   6  30      460.07      482.02     34.21 o 
   3   6  30        1.50       11.50     22.29 o 
   4   6  30      117.53      132.21     24.59 o 
   5   6  30        8.94       77.74     21.88 o 
   1   7  30       53.30       74.13     20.24 o 
   2   7  30     1138.15     1200.78     49.22 o 
   3   7  30      323.77      338.88     35.25 o 
   4   7  30      682.03      719.58     40.33 o 
   5   7  30       23.83       53.34     24.80 o 
   0   8  30     2081.95     2245.11     84.74 o 
   1   8  30      134.59      163.16     22.97 o 
   2   8  30     2442.86     2490.71     60.38 o 
   3   8  30      381.04      372.08     35.70 o 
   4   8  30       18.65       39.76     21.32 o 
   1   9  30      433.57      467.12     32.54 o 
   2   9  30     1855.17     1802.11     60.35 o 
   3   9  30       65.15       47.49     25.29 o 
   4   9  30     3127.11     3178.53     92.06 o 
   0  10  30     3656.69     3620.60     98.73 o 
   1  10  30       14.62      -10.83     21.62 o 
   2  10  30     1703.32     1917.88     63.30 o 
   3  10  30      334.11      314.56     27.90 o 
   1  11  30      158.25      145.83     24.88 o 
   2  11  30     1345.01     1388.98     56.95 o 
   3  11  30       26.76       31.11     27.09 o 
   0  12  30      960.91      965.30     67.70 o 
   1  12  30      222.66      218.74     27.14 o 
   2  12  30      100.73      153.86     24.44 o 
   1  13  30       53.08      107.22     22.72 o 
   1   1  31       27.93       88.68     20.54 o 
   2   1  31       94.29      132.93     22.88 o 
   3   1  31      205.58      281.27     31.31 o 
   4   1  31      256.76      283.96     33.03 o 
   5   1  31       43.10      123.86     27.20 o 
   0   2  31      160.83      250.67     37.00 o 
   1   2  31       21.86       40.69     19.36 o 
   2   2  31       16.34       27.18     18.40 o 
   3   2  31     1244.01     1241.65     50.48 o 
   4   2  31       79.06       86.38     26.79 o 
   5   2  31      667.30      633.29     43.80 o 
   1   3  31     4872.86     4836.90     73.29 o 
   2   3  31       30.85       11.10     16.49 o 
   3   3  31      730.96      737.04     41.65 o 
   4   3  31       50.05       63.09     24.13 o 
   5   3  31       87.34       73.33     25.28 o 
   0   4  31     1270.46     1227.88     61.56 o 
   1   4  31     1013.16      977.69     40.51 o 
   2   4  31      137.10      174.75     26.37 o 
   3   4  31     3077.81     2926.84     71.07 o 
   4   4  31       79.23       63.04     24.48 o 
   5   4  31     1776.89     1719.34     62.98 o 
   1   5  31     4029.28     4044.66     69.29 o 
   2   5  31       22.93       44.40     21.25 o 
   3   5  31      394.87      421.82     36.94 o 
   4   5  31      102.39      127.29     24.28 o 
   5   5  31       13.11       62.73     29.91 o 
   0   6  31      288.12      254.40     30.57 o 
   1   6  31     1499.53     1424.28     50.56 o 
   2   6  31       99.41      146.32     25.65 o 
   3   6  31     2737.20     2597.86     71.82 o 
   4   6  31       19.01       62.95     26.18 o 
   5   6  31     2253.27     2245.45     85.38 o 
   1   7  31     2323.45     2352.19     56.70 o 
   2   7  31      134.29      141.52     23.96 o 
   3   7  31      880.79      927.45     48.19 o 
   4   7  31      109.66      132.48     29.47 o 
   0   8  31       36.02       91.53     32.86 o 
   1   8  31      137.46      147.11     21.77 o 
   2   8  31        0.08       31.55     22.06 o 
   3   8  31      594.44      541.93     40.17 o 
   4   8  31       16.94       42.38     23.20 o 
   1   9  31      251.29      250.00     28.91 o 
   2   9  31       23.67       75.04     24.02 o 
   3   9  31       19.68       10.82     23.49 o 
   4   9  31      134.47      143.72     22.13 o 
   0  10  31      220.35      313.07     44.49 o 
   1  10  31      200.03      230.62     27.46 o 
   2  10  31        3.25       78.34     21.75 o 
   3  10  31       93.59      126.55     24.84 o 
   1  11  31      424.41      444.60     31.95 o 
   2  11  31        3.59       -5.31     23.57 o 
   0  12  31      648.45      609.80     52.94 o 
   1  12  31       58.15      102.05     23.85 o 
   0   0  32     1006.85     1259.76    102.62 o 
   1   0  32      850.86      876.54     50.30 o 
   2   0  32     1676.94     1802.33     79.66 o 
   3   0  32      185.58      178.00     45.51 o 
   4   0  32       60.89       82.85     38.92 o 
   5   0  32     1100.09     1067.34     78.03 o 
   1   1  32      795.75      809.85     35.70 o 
   2   1  32     1087.87     1139.15     45.08 o 
   3   1  32       25.77        6.41     23.23 o 
   4   1  32     1895.72     1814.48     68.11 o 
   5   1  32      161.97      158.93     28.33 o 
   0   2  32     3820.94     3616.90    100.81 o 
   1   2  32       38.12       49.56     21.51 o 
   2   2  32     1898.40     1907.00     51.85 o 
   3   2  32      246.65      244.22     29.48 o 
   4   2  32      377.57      423.08     36.43 o 
   5   2  32      113.41      188.67     27.27 o 
   1   3  32        5.13      107.49     22.43 o 
   2   3  32       52.50       43.65     20.86 o 
   3   3  32      350.77      333.98     31.75 o 
   4   3  32      636.34      684.15     41.28 o 
   5   3  32      221.09      174.49     29.00 o 
   0   4  32      530.82      611.65     46.86 o 
   1   4  32        0.33       53.90     20.51 o 
   2   4  32      920.25      970.25     49.76 o 
   3   4  32      395.48      375.34     34.80 o 
   4   4  32      191.91      150.77     25.95 o 
   5   4  32      259.95      262.49     29.70 o 
   1   5  32      115.44      173.14     27.20 o 
   2   5  32       54.38       64.77     21.16 o 
   3   5  32       63.57       28.88     24.37 o 
   4   5  32      171.00      197.18     26.65 o 
   5   5  32      196.38      154.90     33.20 o 
   0   6  32      741.69      732.27     57.48 o 
   1   6  32        5.29       44.08     23.31 o 
   2   6  32      429.16      437.39     32.73 o 
   3   6  32      186.23      187.25     26.16 o 
   4   6  32      107.50      127.81     26.41 o 
   1   7  32      466.83      502.59     33.75 o 
   2   7  32      300.56      341.55     29.89 o 
   3   7  32      351.62      364.92     34.11 o 
   4   7  32     1071.53     1047.76     54.31 o 
   0   8  32     2793.74     2921.80     91.35 o 
   1   8  32        2.13       34.80     23.16 o 
   2   8  32     1556.92     1603.14     61.01 o 
   3   8  32      459.48      430.50     35.51 o 
   4   8  32       26.79       66.39     26.54 o 
   1   9  32      517.67      603.92     37.10 o 
   2   9  32     1069.70     1099.21     52.85 o 
   3   9  32       32.35        7.39     24.55 o 
   0  10  32     2942.71     2913.25     93.06 o 
   1  10  32       23.72       12.16     18.57 o 
   2  10  32     1907.42     2113.59     64.30 o 
   3  10  32       90.26      151.65     24.95 o 
   1  11  32      176.91      207.56     24.38 o 
   2  11  32      272.03      276.91     27.82 o 
   0  12  32      823.03      874.67     59.18 o 
   1   1  33      766.31      813.68     37.41 o 
   2   1  33       22.39       71.52     23.11 o 
   3   1  33       33.07       28.20     22.82 o 
   4   1  33      535.75      495.45     39.80 o 
   5   1  33       28.53        4.83     25.90 o 
   0   2  33     3104.53     2875.17     96.73 o 
   1   2  33      810.09      799.28     39.60 o 
   2   2  33     2038.57     2035.93     58.53 o 
   3   2  33      179.15      229.68     29.59 o 
   4   2  33        5.56       40.46     24.48 o 
   5   2  33      719.28      773.21     45.22 o 
   1   3  33     1042.56     1108.34     47.01 o 
   2   3  33     1217.70     1258.24     48.99 o 
   3   3  33      389.77      398.63     32.86 o 
   4   3  33     1080.81     1048.84     51.27 o 
   5   3  33       45.27       15.02     23.80 o 
   0   4  33     4459.74     4191.10    119.40 o 
   1   4  33        7.37       15.72     21.26 o 
   2   4  33     1108.55     1177.29     48.73 o 
   3   4  33      842.08      849.03     45.97 o 
   4   4  33      106.99      132.46     21.29 o 
   1   5  33     3096.07     3185.48     70.74 o 
   2   5  33     2425.31     2467.31     63.34 o 
   3   5  33      490.72      434.67     35.38 o 
   4   5  33     2170.08     2267.85     71.65 o 
   0   6  33      681.62      695.41     56.47 o 
   1   6  33      256.92      272.34     29.12 o 
   2   6  33      157.40      174.95     23.27 o 
   3   6  33      873.89      878.47     43.98 o 
   4   6  33       57.87       87.38     24.92 o 
   1   7  33     1070.06     1195.67     50.45 o 
   2   7  33      714.87      721.01     37.52 o 
   3   7  33      150.24      146.53     27.02 o 
   4   7  33      588.87      679.45     43.83 o 
   0   8  33      828.15      803.32     60.50 o 
   1   8  33        6.65       19.42     20.44 o 
   2   8  33       23.06       44.74     22.18 o 
   3   8  33       34.17       47.11     22.93 o 
   1   9  33      338.25      352.46     31.14 o 
   2   9  33        0.14        8.82     23.41 o 
   3   9  33       39.50       47.23     21.66 o 
   0  10  33       61.40       48.21     27.09 o 
   1  10  33       11.10       10.83     20.97 o 
   2  10  33       25.35        1.53     25.21 o 
   1  11  33      212.25      184.02     26.44 o 
   0   0  34      108.64       68.17     48.93 o 
   1   0  34     1063.41     1107.22     59.32 o 
   2   0  34      872.89      903.73     65.82 o 
   3   0  34     4217.16     4031.46    126.90 o 
   4   0  34       47.96       42.37     43.40 o 
   5   0  34     2512.42     2567.91    116.72 o 
   1   1  34     1910.04     1938.59     56.67 o 
   2   1  34        2.85       38.62     24.44 o 
   3   1  34      448.58      456.17     36.48 o 
   4   1  34       19.65       29.47     25.64 o 
   0   2  34     1369.04     1431.00     72.24 o 
   1   2  34       41.08       30.85     22.03 o 
   2   2  34       77.94      164.73     24.30 o 
   3   2  34     2850.93     2760.85     75.87 o 
   4   2  34        6.44        7.14     23.29 o 
   1   3  34      452.83      482.16     34.33 o 
   2   3  34      428.44      432.23     34.00 o 
   3   3  34      102.60      149.48     25.50 o 
   4   3  34       12.33        9.45     22.68 o 
   0   4  34      105.17      236.42     44.50 o 
   1   4  34        0.56       15.21     21.99 o 
   2   4  34      156.00      151.19     23.54 o 
   3   4  34      162.36      121.28     29.27 o 
   4   4  34        1.33       26.45     20.76 o 
   1   5  34      106.98      168.39     25.67 o 
   2   5  34       24.97       92.06     20.94 o 
   3   5  34      240.06      254.02     28.52 o 
   4   5  34        0.04       57.84     23.53 o 
   0   6  34      496.09      415.04     52.26 o 
   1   6  34       53.44       55.21     21.79 o 
   2   6  34        5.94       28.23     19.65 o 
   3   6  34      219.70      214.48     27.22 o 
   4   6  34      151.51      150.11     28.82 o 
   1   7  34     1434.82     1455.80     58.35 o 
   2   7  34      143.26      225.39     28.31 o 
   3   7  34       40.18       21.93     27.26 o 
   0   8  34        3.28       79.87     30.95 o 
   1   8  34      322.18      297.80     31.83 o 
   2   8  34       64.83       51.68     22.28 o 
   3   8  34      257.45      295.71     29.63 o 
   1   9  34      494.77      607.67     37.14 o 
   2   9  34      147.13      178.10     31.88 o 
   0  10  34      332.29      348.99     46.62 o 
   1  10  34       54.79       32.55     24.09 o 
   2  10  34      155.19      215.49     38.21 o 
   1   1  35      126.56      221.48     26.75 o 
   2   1  35      424.80      420.23     34.24 o 
   3   1  35        2.78       -5.14     28.83 o 
   4   1  35      623.79      633.71     43.66 o 
   0   2  35     1766.60     1791.68     76.84 o 
   1   2  35       51.95       98.16     23.01 o 
   2   2  35     1020.09     1055.26     51.74 o 
   3   2  35       29.78       42.37     24.38 o 
   4   2  35      157.37      119.61     26.41 o 
   1   3  35       41.04       55.85     22.12 o 
   2   3  35     2182.93     2014.61     65.88 o 
   3   3  35        8.66        3.96     21.68 o 
   4   3  35     2040.79     2011.65     75.86 o 
   0   4  35     3552.78     3639.54    108.13 o 
   1   4  35       90.73       95.10     23.82 o 
   2   4  35      840.75      942.75     42.50 o 
   3   4  35        0.93       11.79     21.72 o 
   4   4  35       64.64       86.04     25.65 o 
   1   5  35       43.63       51.84     21.70 o 
   2   5  35      976.13     1084.77     47.48 o 
   3   5  35        0.76       -3.39     22.87 o 
   4   5  35     2139.99     1975.87     73.36 o 
   0   6  35     1762.81     1602.09     85.13 o 
   1   6  35       71.61       80.36     25.68 o 
   2   6  35     2476.41     2492.53     71.55 o 
   3   6  35       30.49       79.59     30.19 o 
   1   7  35      338.44      324.71     33.16 o 
   2   7  35      375.80      397.98     35.86 o 
   3   7  35       15.52        4.05     22.92 o 
   0   8  35      391.76      361.28     48.25 o 
   1   8  35       34.97       78.65     24.51 o 
   2   8  35      148.45      184.48     23.98 o 
   1   9  35        1.57        6.85     20.94 o 
   2   9  35      396.67      447.39     38.17 o 
   0  10  35      109.37      131.77     53.41 o 
   1  10  35       15.00       48.55     21.86 o 
   0   0  36      180.32      273.72     68.80 o 
   1   0  36      120.90      189.19     46.03 o 
   2   0  36     1247.38     1179.72     72.96 o 
   3   0  36     1807.25     1817.27     97.58 o 
   4   0  36       23.32       19.23     30.85 o 
   1   1  36     2547.12     2704.99     74.21 o 
   2   1  36       14.67       17.77     23.54 o 
   3   1  36      274.34      282.73     32.60 o 
   4   1  36      364.53      341.76     31.49 o 
   0   2  36     1128.14     1070.54     69.27 o 
   1   2  36      622.47      663.48     38.75 o 
   2   2  36      577.64      525.62     38.67 o 
   3   2  36      838.24      918.36     53.18 o 
   4   2  36        8.19      -28.08     18.72 o 
   1   3  36      589.35      694.26     40.55 o 
   2   3  36      576.44      543.13     38.54 o 
   3   3  36       32.49        3.91     24.60 o 
   4   3  36        3.69       52.95     21.97 o 
   0   4  36       66.27       90.18     37.91 o 
   1   4  36      106.50      149.84     28.16 o 
   2   4  36      197.19      314.56     31.62 o 
   3   4  36       33.89       48.72     23.26 o 
   1   5  36       10.93       29.81     23.31 o 
   2   5  36      274.72      273.70     33.78 o 
   3   5  36       16.15       58.19     22.03 o 
   0   6  36      199.88      269.78     44.63 o 
   1   6  36       32.81       30.85     22.36 o 
   2   6  36       55.03      122.94     26.18 o 
   3   6  36      271.92      325.72     33.50 o 
   1   7  36      582.44      650.19     38.88 o 
   2   7  36       98.98      146.72     26.58 o 
   0   8  36     1243.74     1303.93     78.99 o 
   1   8  36      302.50      399.25     30.01 o 
   2   8  36      227.23      228.74     28.64 o 
   1   9  36     1382.60     1294.63     56.51 o 
   1   1  37      568.94      640.85     40.86 o 
   2   1  37       57.49       67.47     25.05 o 
   3   1  37       13.90       23.73     20.89 o 
   0   2  37     1242.49     1080.36     70.24 o 
   1   2  37      196.26      180.61     28.11 o 
   2   2  37      166.33      190.39     28.71 o 
   3   2  37      171.41      217.93     31.72 o 
   1   3  37      708.32      761.06     41.88 o 
   2   3  37      156.82      208.83     28.42 o 
   3   3  37      422.53      515.50     36.35 o 
   0   4  37      152.41      121.39     39.37 o 
   1   4  37       18.51       75.55     20.41 o 
   2   4  37      979.62      975.59     47.84 o 
   3   4  37      801.89      778.89     41.32 o 
   1   5  37      762.11      755.22     44.16 o 
   2   5  37      306.67      337.75     35.16 o 
   3   5  37      318.37      399.54     29.34 o 
   0   6  37     2015.76     1899.39     93.20 o 
   1   6  37      150.26      179.78     23.24 o 
   2   6  37      491.43      506.69     41.76 o 
   1   7  37      762.90      931.62     47.74 o 
   2   7  37        6.78       68.08     31.69 o 
   0   8  37      111.60      148.64     34.43 o 
   1   8  37        2.73       51.53     21.05 o 
   0   0  38     2089.41     2021.09    113.48 o 
   1   0  38       24.36       22.36     41.51 o 
   2   0  38      970.93     1128.15    113.41 o 
   3   0  38       22.15       88.08     30.03 o 
   1   1  38      374.24      424.14     37.05 o 
   2   1  38     1064.60     1032.12     49.93 o 
   3   1  38       52.97       86.38     24.24 o 
   0   2  38     3120.63     3323.10    107.56 o 
   1   2  38      125.56      165.85     25.26 o 
   2   2  38      649.55      741.72     42.83 o 
   3   2  38        4.07       16.58     21.94 o 
   1   3  38      329.85      342.29     26.24 o 
   2   3  38      268.66      230.53     28.00 o 
   3   3  38        7.18        4.64     20.79 o 
   0   4  38      379.90      404.89     47.40 o 
   1   4  38        0.39       22.89     21.40 o 
   2   4  38       39.93      106.46     22.33 o 
   1   5  38        1.57       92.04     22.96 o 
   2   5  38       49.71      134.63     23.99 o 
   0   6  38      303.47      351.18     44.66 o 
   1   6  38       45.70       45.48     23.15 o 
   2   6  38      310.28      381.67     28.63 o 
   1   7  38        0.69       10.85     26.51 o 
   1   1  39       59.57      116.91     30.02 o 
   2   1  39      187.80      248.55     25.55 o 
   0   2  39      250.96      426.43     47.60 o 
   1   2  39       93.80      198.64     29.09 o 
   2   2  39       15.79       49.95     22.29 o 
   1   3  39      560.68      547.63     40.85 o 
   2   3  39        2.33        0.77     20.30 o 
   0   4  39        1.60       24.03     31.52 o 
   1   4  39      134.01      116.52     23.11 o 
   2   4  39       37.27       50.69     31.03 o 
   1   5  39     3629.08     3867.79     92.88 o 
   0   6  39       21.97       47.78     31.84 o 
   1   6  39       78.69      141.31     23.88 o 
   0   0  40     2057.82     2152.84    162.14 o 
   1   0  40        9.06       45.53     27.71 o 
   2   0  40     1277.09     1425.31    101.83 o 
   1   1  40      792.04      810.65     43.77 o 
   2   1  40      457.13      496.99     36.11 o 
   0   2  40     1607.86     1660.65     89.57 o 
   1   2  40      568.12      646.67     44.58 o 
   2   2  40     1200.12     1414.72     57.66 o 
   1   3  40      132.54      190.45     30.35 o 
   0   4  40      201.00      281.34     39.11 o 
   1   4  40        8.18       65.48     24.78 o 
   1   1  41       25.26       89.46     27.26 o 
   0   2  41      565.80      684.73     63.27 o 
                                                 
